# Supplementary material for: Single-atom platinum with asymmetric coordination environment on fully conjugated covalent organic framework for efficient electrocatalysis
Source: Nat Commun. 2024 Mar 22;15:2556. doi: 10.1038/s41467-024-46872-x (PMC10960042; doi:10.1038/s41467-024-46872-x)
Supplement: Supplementary file 4 — Supplementary Data 1 [file 41467_2024_46872_MOESM4_ESM.txt]

NGA-COF 
                                x               y               z          Occ.        U      Site     Sym.
   1 C   C1          0.15411    0.28727    0.33971    1.000    0.000    1a         1
   2 C   C2          0.03727    0.17042    0.33987    1.000    0.000    1a         1
   3 C   C3          0.37652    0.16709    0.33893    1.000    0.000    1a         1
   4 C   C4          0.37984    0.05736    0.33960    1.000    0.000    1a         1
   5 C   C5          0.26717    0.94469    0.34093    1.000    0.000    1a         1
   6 C   C6          0.15745    0.94803    0.34164    1.000    0.000    1a         1
   7 C   C7          0.48551    0.95327    0.33966    1.000    0.000    1a         1
   8 C   C8          0.37124    0.83901    0.34052    1.000    0.000    1a         1
   9 C   C9          0.03725    0.05625    0.34105    1.000    0.000    1a         1
  10 C   C10         0.15411    0.05627    0.34093    1.000    0.000    1a         1
  11 C   C11         0.15741    0.39882    0.34021    1.000    0.000    1a         1
  12 C   C12         0.26713    0.51190    0.33997    1.000    0.000    1a         1
  13 C   C13         0.37982    0.51192    0.33933    1.000    0.000    1a         1
  14 C   C14         0.37653    0.39889    0.33901    1.000    0.000    1a         1
  15 C   C15         0.37122    0.72166    0.34038    1.000    0.000    1a         1
  16 C   C16         0.48549    0.72167    0.34006    1.000    0.000    1a         1
  17 C   C17         0.26829    0.17044    0.33962    1.000    0.000    1a         1
  18 C   C18         0.26829    0.28729    0.33930    1.000    0.000    1a         1
  19 C   C19         0.92566    0.94803    0.34179    1.000    0.000    1a         1
  20 C   C20         0.81261    0.94471    0.34106    1.000    0.000    1a         1
  21 C   C21         0.81263    0.05737    0.33957    1.000    0.000    1a         1
  22 C   C22         0.92570    0.16709    0.33889    1.000    0.000    1a         1
  23 C   C23         0.60285    0.83902    0.34039    1.000    0.000    1a         1
  24 C   C24         0.60286    0.95329    0.33960    1.000    0.000    1a         1
  25 N   N1          0.26558    0.83685    0.34128    1.000    0.000    1a         1
  26 N   N2          0.48768    0.05894    0.33912    1.000    0.000    1a         1
  27 N   N3          0.48767    0.61818    0.33939    1.000    0.000    1a         1
  28 N   N4          0.26553    0.61815    0.34039    1.000    0.000    1a         1
  29 N   N5          0.70637    0.05896    0.33902    1.000    0.000    1a         1
  30 N   N6          0.70634    0.83686    0.34135    1.000    0.000    1a         1
  31 H   H1          0.46435    0.25017    0.33780    1.000    0.000    1a         1
  32 H   H2          0.07432    0.40355    0.34101    1.000    0.000    1a         1
  33 H   H3          0.92084    0.86017    0.34261    1.000    0.000    1a         1
  34 H   H4          0.07436    0.86020    0.34262    1.000    0.000    1a         1
  35 H   H5          0.46441    0.40372    0.33888    1.000    0.000    1a         1
  36 H   H6          0.92098    0.25016    0.33746    1.000    0.000    1a         1

NGA-COF-H
                                x               y               z          Occ.        U      Site     Sym.
   1 C   C1          0.15484    0.28638    0.33982    1.000    0.000    1a         1
   2 C   C2          0.03825    0.17092    0.33991    1.000    0.000    1a         1
   3 C   C3          0.37953    0.16755    0.33897    1.000    0.000    1a         1
   4 C   C4          0.38045    0.05723    0.33956    1.000    0.000    1a         1
   5 C   C5          0.26623    0.94449    0.34083    1.000    0.000    1a         1
   6 C   C6          0.15641    0.94892    0.34156    1.000    0.000    1a         1
   7 C   C7          0.48412    0.95163    0.33961    1.000    0.000    1a         1
   8 C   C8          0.36916    0.83776    0.34039    1.000    0.000    1a         1
   9 C   C9          0.03822    0.05747    0.34089    1.000    0.000    1a         1
  10 C   C10         0.15530    0.05776    0.34088    1.000    0.000    1a         1
  11 C   C11         0.15753    0.39827    0.34013    1.000    0.000    1a         1
  12 C   C12         0.26703    0.51081    0.34005    1.000    0.000    1a         1
  13 C   C13         0.38067    0.50892    0.33967    1.000    0.000    1a         1
  14 C   C14         0.38028    0.39914    0.33935    1.000    0.000    1a         1
  15 C   C15         0.36950    0.72179    0.34027    1.000    0.000    1a         1
  16 C   C16         0.48583    0.72748    0.34006    1.000    0.000    1a         1
  17 C   C17         0.27028    0.17160    0.33970    1.000    0.000    1a         1
  18 C   C18         0.26966    0.28664    0.33953    1.000    0.000    1a         1
  19 C   C19         0.92706    0.94811    0.34143    1.000    0.000    1a         1
  20 C   C20         0.81253    0.94306    0.34068    1.000    0.000    1a         1
  21 C   C21         0.81232    0.05620    0.33959    1.000    0.000    1a         1
  22 C   C22         0.92437    0.16622    0.33915    1.000    0.000    1a         1
  23 C   C23         0.60131    0.83921    0.34020    1.000    0.000    1a         1
  24 C   C24         0.60176    0.95267    0.33959    1.000    0.000    1a         1
  25 N   N1          0.26202    0.83578    0.34112    1.000    0.000    1a         1
  26 N   N2          0.48894    0.05819    0.33907    1.000    0.000    1a         1
  27 N   N3          0.48668    0.62037    0.33980    1.000    0.000    1a         1
  28 N   N4          0.26330    0.61644    0.34037    1.000    0.000    1a         1
  29 N   N5          0.70493    0.05840    0.33910    1.000    0.000    1a         1
  30 N   N6          0.70609    0.83472    0.34078    1.000    0.000    1a         1
  31 H   H1          0.46949    0.24944    0.33792    1.000    0.000    1a         1
  32 H   H2          0.07309    0.40274    0.34060    1.000    0.000    1a         1
  33 H   H3          0.92431    0.86127    0.34230    1.000    0.000    1a         1
  34 H   H4          0.07190    0.86162    0.34250    1.000    0.000    1a         1
  35 H   H5          0.46872    0.40222    0.33909    1.000    0.000    1a         1
  36 H   H6          0.91699    0.24793    0.33811    1.000    0.000    1a         1
  37 H   H7          0.57215    0.62860    0.33977    1.000    0.000    1a         1

NGA-COF@Pt
                                x               y               z          Occ.        U      Site     Sym.
   1 C   C1          0.15419    0.28656    0.33974    1.000    0.000    1a         1
   2 C   C2          0.03787    0.17027    0.34020    1.000    0.000    1a         1
   3 C   C3          0.37591    0.16727    0.33667    1.000    0.000    1a         1
   4 C   C4          0.37913    0.05776    0.33833    1.000    0.000    1a         1
   5 C   C5          0.26654    0.94517    0.34149    1.000    0.000    1a         1
   6 C   C6          0.15705    0.94843    0.34332    1.000    0.000    1a         1
   7 C   C7          0.48460    0.95398    0.33861    1.000    0.000    1a         1
   8 C   C8          0.37038    0.83976    0.34101    1.000    0.000    1a         1
   9 C   C9          0.03741    0.05658    0.34299    1.000    0.000    1a         1
  10 C   C10         0.15369    0.05658    0.34181    1.000    0.000    1a         1
  11 C   C11         0.15906    0.39946    0.34183    1.000    0.000    1a         1
  12 C   C12         0.26806    0.51229    0.34025    1.000    0.000    1a         1
  13 C   C13         0.38061    0.51153    0.33540    1.000    0.000    1a         1
  14 C   C14         0.37653    0.39907    0.33294    1.000    0.000    1a         1
  15 C   C15         0.36958    0.72236    0.34096    1.000    0.000    1a         1
  16 C   C16         0.48444    0.72658    0.33846    1.000    0.000    1a         1
  17 C   C17         0.26778    0.17067    0.33803    1.000    0.000    1a         1
  18 C   C18         0.26784    0.28696    0.33683    1.000    0.000    1a         1
  19 C   C19         0.92528    0.94791    0.34675    1.000    0.000    1a         1
  20 C   C20         0.81285    0.94386    0.34443    1.000    0.000    1a         1
  21 C   C21         0.81209    0.05642    0.33959    1.000    0.000    1a         1
  22 C   C22         0.92496    0.16542    0.33809    1.000    0.000    1a         1
  23 C   C23         0.59784    0.84000    0.34129    1.000    0.000    1a         1
  24 C   C24         0.60202    0.95485    0.33868    1.000    0.000    1a         1
  25 N   N1          0.26468    0.83730    0.34254    1.000    0.000    1a         1
  26 N   N2          0.48701    0.05966    0.33720    1.000    0.000    1a         1
  27 N   N3          0.48767    0.62099    0.33176    1.000    0.000    1a         1
  28 N   N4          0.26486    0.61821    0.34151    1.000    0.000    1a         1
  29 N   N5          0.70614    0.05958    0.33823    1.000    0.000    1a         1
  30 N   N6          0.70339    0.83683    0.34821    1.000    0.000    1a         1
  31 H   H1          0.46377    0.25019    0.33455    1.000    0.000    1a         1
  32 H   H2          0.07647    0.40475    0.34562    1.000    0.000    1a         1
  33 H   H3          0.92165    0.86058    0.35091    1.000    0.000    1a         1
  34 H   H4          0.07412    0.86061    0.34573    1.000    0.000    1a         1
  35 H   H5          0.46381    0.40266    0.32846    1.000    0.000    1a         1
  36 H   H6          0.91971    0.24805    0.33437    1.000    0.000    1a         1
  37 Pt  Pt1         0.66392    0.66037    0.34065    1.000    0.000    1a         1

NGA-COF@Pt-H
                                x               y               z          Occ.        U      Site     Sym.
   1 C   C1          0.15079    0.28586    0.33980    1.000    0.000    1a         1
   2 C   C2          0.03460    0.16991    0.33986    1.000    0.000    1a         1
   3 C   C3          0.37656    0.16747    0.34281    1.000    0.000    1a         1
   4 C   C4          0.37669    0.05645    0.34155    1.000    0.000    1a         1
   5 C   C5          0.26174    0.94428    0.33953    1.000    0.000    1a         1
   6 C   C6          0.15244    0.94901    0.33897    1.000    0.000    1a         1
   7 C   C7          0.47858    0.94926    0.34096    1.000    0.000    1a         1
   8 C   C8          0.36261    0.83604    0.33960    1.000    0.000    1a         1
   9 C   C9          0.03543    0.05773    0.34122    1.000    0.000    1a         1
  10 C   C10         0.15224    0.05826    0.34083    1.000    0.000    1a         1
  11 C   C11         0.15266    0.39705    0.33810    1.000    0.000    1a         1
  12 C   C12         0.26189    0.50995    0.33958    1.000    0.000    1a         1
  13 C   C13         0.37724    0.51120    0.34300    1.000    0.000    1a         1
  14 C   C14         0.37608    0.40002    0.34446    1.000    0.000    1a         1
  15 C   C15         0.36152    0.71915    0.33987    1.000    0.000    1a         1
  16 C   C16         0.47787    0.72348    0.34243    1.000    0.000    1a         1
  17 C   C17         0.26769    0.17196    0.34229    1.000    0.000    1a         1
  18 C   C18         0.26681    0.28760    0.34237    1.000    0.000    1a         1
  19 C   C19         0.92447    0.94733    0.34301    1.000    0.000    1a         1
  20 C   C20         0.80973    0.93975    0.34279    1.000    0.000    1a         1
  21 C   C21         0.80718    0.05209    0.34062    1.000    0.000    1a         1
  22 C   C22         0.91933    0.16250    0.33940    1.000    0.000    1a         1
  23 C   C23         0.59174    0.83537    0.34279    1.000    0.000    1a         1
  24 C   C24         0.59610    0.94972    0.34135    1.000    0.000    1a         1
  25 N   N1          0.25628    0.83494    0.33855    1.000    0.000    1a         1
  26 N   N2          0.48464    0.05650    0.34196    1.000    0.000    1a         1
  27 N   N3          0.48466    0.62028    0.34471    1.000    0.000    1a         1
  28 N   N4          0.25610    0.61462    0.33836    1.000    0.000    1a         1
  29 N   N5          0.70028    0.05483    0.34000    1.000    0.000    1a         1
  30 N   N6          0.69922    0.83167    0.34368    1.000    0.000    1a         1
  31 H   H1          0.46686    0.24928    0.34383    1.000    0.000    1a         1
  32 H   H2          0.06780    0.40064    0.33571    1.000    0.000    1a         1
  33 H   H3          0.92331    0.86160    0.34507    1.000    0.000    1a         1
  34 H   H4          0.06760    0.86189    0.33703    1.000    0.000    1a         1
  35 H   H5          0.46510    0.40415    0.34716    1.000    0.000    1a         1
  36 H   H6          0.91042    0.24321    0.33862    1.000    0.000    1a         1
  37 H   H7          0.81084    0.70322    0.36112    1.000    0.000    1a         1
  38 Pt  Pt1         0.67129    0.66500    0.35272    1.000    0.000    1a         1

NGA-COF@Pt-2H
                                x               y               z          Occ.        U      Site     Sym.
   1 C   C1          0.15059    0.28772    0.33985    1.000    0.000    1a         1
   2 C   C2          0.03307    0.17117    0.33998    1.000    0.000    1a         1
   3 C   C3          0.37600    0.16813    0.34246    1.000    0.000    1a         1
   4 C   C4          0.37570    0.05680    0.34143    1.000    0.000    1a         1
   5 C   C5          0.26081    0.94440    0.33967    1.000    0.000    1a         1
   6 C   C6          0.15108    0.94915    0.33915    1.000    0.000    1a         1
   7 C   C7          0.47824    0.95008    0.34084    1.000    0.000    1a         1
   8 C   C8          0.36268    0.83652    0.33977    1.000    0.000    1a         1
   9 C   C9          0.03394    0.05830    0.34141    1.000    0.000    1a         1
  10 C   C10         0.15127    0.05869    0.34085    1.000    0.000    1a         1
  11 C   C11         0.15278    0.39842    0.33843    1.000    0.000    1a         1
  12 C   C12         0.26341    0.51145    0.33975    1.000    0.000    1a         1
  13 C   C13         0.37853    0.51185    0.34265    1.000    0.000    1a         1
  14 C   C14         0.37653    0.40008    0.34367    1.000    0.000    1a         1
  15 C   C15         0.36294    0.71979    0.34008    1.000    0.000    1a         1
  16 C   C16         0.47941    0.72326    0.34247    1.000    0.000    1a         1
  17 C   C17         0.26687    0.17241    0.34204    1.000    0.000    1a         1
  18 C   C18         0.26660    0.28858    0.34205    1.000    0.000    1a         1
  19 C   C19         0.92305    0.94838    0.34360    1.000    0.000    1a         1
  20 C   C20         0.80854    0.94269    0.34306    1.000    0.000    1a         1
  21 C   C21         0.80650    0.05449    0.34074    1.000    0.000    1a         1
  22 C   C22         0.91907    0.16562    0.33949    1.000    0.000    1a         1
  23 C   C23         0.59450    0.83771    0.34275    1.000    0.000    1a         1
  24 C   C24         0.59593    0.95080    0.34113    1.000    0.000    1a         1
  25 N   N1          0.25594    0.83516    0.33888    1.000    0.000    1a         1
  26 N   N2          0.48389    0.05702    0.34176    1.000    0.000    1a         1
  27 N   N3          0.48773    0.62122    0.34406    1.000    0.000    1a         1
  28 N   N4          0.25711    0.61529    0.33864    1.000    0.000    1a         1
  29 N   N5          0.69960    0.05696    0.34009    1.000    0.000    1a         1
  30 N   N6          0.69990    0.83306    0.34445    1.000    0.000    1a         1
  31 H   H1          0.46642    0.24991    0.34344    1.000    0.000    1a         1
  32 H   H2          0.06826    0.40313    0.33648    1.000    0.000    1a         1
  33 H   H3          0.91985    0.86147    0.34587    1.000    0.000    1a         1
  34 H   H4          0.06591    0.86218    0.33734    1.000    0.000    1a         1
  35 H   H5          0.46627    0.40569    0.34590    1.000    0.000    1a         1
  36 H   H6          0.91050    0.24667    0.33834    1.000    0.000    1a         1
  37 H   H7          0.80784    0.68115    0.35790    1.000    0.000    1a         1
  38 H   H8          0.64833    0.52172    0.35706    1.000    0.000    1a         1
  39 Pt  Pt1         0.67131    0.65477    0.35074    1.000    0.000    1a         1

NGA-COF@Pt-3H
                                x               y               z          Occ.        U      Site     Sym.
   1 C   C1          0.14909    0.28785    0.33980    1.000    0.000    1a         1
   2 C   C2          0.03273    0.17227    0.33998    1.000    0.000    1a         1
   3 C   C3          0.37433    0.16865    0.34017    1.000    0.000    1a         1
   4 C   C4          0.37497    0.05782    0.33982    1.000    0.000    1a         1
   5 C   C5          0.26057    0.94543    0.33937    1.000    0.000    1a         1
   6 C   C6          0.15096    0.95005    0.33928    1.000    0.000    1a         1
   7 C   C7          0.47791    0.95138    0.34042    1.000    0.000    1a         1
   8 C   C8          0.36284    0.83792    0.34020    1.000    0.000    1a         1
   9 C   C9          0.03357    0.05958    0.34189    1.000    0.000    1a         1
  10 C   C10         0.15020    0.05929    0.34075    1.000    0.000    1a         1
  11 C   C11         0.15252    0.39991    0.33885    1.000    0.000    1a         1
  12 C   C12         0.26262    0.51209    0.34050    1.000    0.000    1a         1
  13 C   C13         0.37740    0.51191    0.34362    1.000    0.000    1a         1
  14 C   C14         0.37420    0.39988    0.34392    1.000    0.000    1a         1
  15 C   C15         0.36302    0.72126    0.34107    1.000    0.000    1a         1
  16 C   C16         0.47946    0.72548    0.34396    1.000    0.000    1a         1
  17 C   C17         0.26526    0.17284    0.34095    1.000    0.000    1a         1
  18 C   C18         0.26432    0.28843    0.34166    1.000    0.000    1a         1
  19 C   C19         0.92264    0.94979    0.34457    1.000    0.000    1a         1
  20 C   C20         0.80842    0.94371    0.34409    1.000    0.000    1a         1
  21 C   C21         0.80625    0.05576    0.34084    1.000    0.000    1a         1
  22 C   C22         0.91806    0.16622    0.33914    1.000    0.000    1a         1
  23 C   C23         0.59279    0.83831    0.34411    1.000    0.000    1a         1
  24 C   C24         0.59533    0.95199    0.34129    1.000    0.000    1a         1
  25 N   N1          0.25605    0.83628    0.33941    1.000    0.000    1a         1
  26 N   N2          0.48322    0.05836    0.34009    1.000    0.000    1a         1
  27 N   N3          0.48607    0.62117    0.34602    1.000    0.000    1a         1
  28 N   N4          0.25735    0.61719    0.33965    1.000    0.000    1a         1
  29 N   N5          0.69871    0.05787    0.33982    1.000    0.000    1a         1
  30 N   N6          0.69978    0.83474    0.34630    1.000    0.000    1a         1
  31 H   H1          0.46425    0.25058    0.33984    1.000    0.000    1a         1
  32 H   H2          0.06836    0.40509    0.33705    1.000    0.000    1a         1
  33 H   H3          0.92171    0.86393    0.34697    1.000    0.000    1a         1
  34 H   H4          0.06651    0.86278    0.33812    1.000    0.000    1a         1
  35 H   H5          0.46243    0.40287    0.34600    1.000    0.000    1a         1
  36 H   H6          0.90979    0.24754    0.33728    1.000    0.000    1a         1
  37 H   H7          0.80691    0.68470    0.35520    1.000    0.000    1a         1
  38 H   H8          0.64233    0.52048    0.35631    1.000    0.000    1a         1
  39 H   H9          0.70524    0.62753    0.42511    1.000    0.000    1a         1
  40 Pt  Pt1         0.67001    0.65471    0.35653    1.000    0.000    1a         1

NGA-COF@Pt-NP
                                x               y               z          Occ.        U      Site     Sym.
   1 C   C1          0.16369    0.30206    0.34528    1.000    0.000    1a         1
   2 C   C2          0.04691    0.18653    0.34505    1.000    0.000    1a         1
   3 C   C3          0.39372    0.18773    0.34318    1.000    0.000    1a         1
   4 C   C4          0.39147    0.07400    0.34458    1.000    0.000    1a         1
   5 C   C5          0.27859    0.96137    0.34637    1.000    0.000    1a         1
   6 C   C6          0.16927    0.96537    0.34700    1.000    0.000    1a         1
   7 C   C7          0.49255    0.95833    0.34492    1.000    0.000    1a         1
   8 C   C8          0.37732    0.84941    0.34586    1.000    0.000    1a         1
   9 C   C9          0.04834    0.07382    0.34722    1.000    0.000    1a         1
  10 C   C10         0.16638    0.07398    0.34728    1.000    0.000    1a         1
  11 C   C11         0.16669    0.41315    0.34413    1.000    0.000    1a         1
  12 C   C12         0.27595    0.52572    0.34591    1.000    0.000    1a         1
  13 C   C13         0.38883    0.52660    0.35056    1.000    0.000    1a         1
  14 C   C14         0.38495    0.41407    0.35330    1.000    0.000    1a         1
  15 C   C15         0.37912    0.73414    0.34644    1.000    0.000    1a         1
  16 C   C16         0.49426    0.73541    0.34913    1.000    0.000    1a         1
  17 C   C17         0.28124    0.18770    0.34649    1.000    0.000    1a         1
  18 C   C18         0.27828    0.30201    0.34825    1.000    0.000    1a         1
  19 C   C19         0.93506    0.96663    0.34851    1.000    0.000    1a         1
  20 C   C20         0.82170    0.96329    0.34750    1.000    0.000    1a         1
  21 C   C21         0.82163    0.07658    0.34493    1.000    0.000    1a         1
  22 C   C22         0.93472    0.18437    0.34387    1.000    0.000    1a         1
  23 C   C23         0.61221    0.85219    0.34812    1.000    0.000    1a         1
  24 C   C24         0.60704    0.96187    0.34554    1.000    0.000    1a         1
  25 N   N1          0.27388    0.85125    0.34650    1.000    0.000    1a         1
  26 N   N2          0.49717    0.06691    0.34362    1.000    0.000    1a         1
  27 N   N3          0.49663    0.63235    0.35210    1.000    0.000    1a         1
  28 N   N4          0.27366    0.63106    0.34457    1.000    0.000    1a         1
  29 N   N5          0.71034    0.07429    0.34375    1.000    0.000    1a         1
  30 N   N6          0.71704    0.85297    0.34903    1.000    0.000    1a         1
  31 H   H1          0.52313    0.32177    0.25749    1.000    0.000    1a         1
  32 H   H2          0.08370    0.41806    0.34227    1.000    0.000    1a         1
  33 H   H3          0.92822    0.87789    0.35056    1.000    0.000    1a         1
  34 H   H4          0.08618    0.87755    0.34718    1.000    0.000    1a         1
  35 H   H5          0.47374    0.42070    0.36299    1.000    0.000    1a         1
  36 H   H6          0.93191    0.26864    0.34242    1.000    0.000    1a         1
  37 Pt  Pt1         0.80964    0.43652    0.32934    1.000    0.000    1a         1
  38 Pt  Pt2         0.70357    0.37489    0.43726    1.000    0.000    1a         1
  39 Pt  Pt3         0.56194    0.33098    0.33307    1.000    0.000    1a         1
  40 Pt  Pt4         0.66353    0.20813    0.34486    1.000    0.000    1a         1


NGA-COF@Pt-NP-H
                                x               y               z          Occ.        U      Site     Sym.
   1 C   C1          0.16660    0.30609    0.34561    1.000    0.000    1a         1
   2 C   C2          0.04984    0.19059    0.34535    1.000    0.000    1a         1
   3 C   C3          0.39954    0.19208    0.34288    1.000    0.000    1a         1
   4 C   C4          0.39413    0.07671    0.34436    1.000    0.000    1a         1
   5 C   C5          0.27931    0.96412    0.34798    1.000    0.000    1a         1
   6 C   C6          0.16973    0.96946    0.35051    1.000    0.000    1a         1
   7 C   C7          0.49283    0.95872    0.34391    1.000    0.000    1a         1
   8 C   C8          0.37658    0.85000    0.34633    1.000    0.000    1a         1
   9 C   C9          0.05244    0.07908    0.35102    1.000    0.000    1a         1
  10 C   C10         0.17067    0.07954    0.35108    1.000    0.000    1a         1
  11 C   C11         0.16636    0.41552    0.34328    1.000    0.000    1a         1
  12 C   C12         0.27675    0.52787    0.34631    1.000    0.000    1a         1
  13 C   C13         0.39270    0.52944    0.35319    1.000    0.000    1a         1
  14 C   C14         0.39154    0.41806    0.35715    1.000    0.000    1a         1
  15 C   C15         0.37883    0.73514    0.34714    1.000    0.000    1a         1
  16 C   C16         0.49622    0.73686    0.35120    1.000    0.000    1a         1
  17 C   C17         0.28624    0.19260    0.34886    1.000    0.000    1a         1
  18 C   C18         0.28331    0.30659    0.35065    1.000    0.000    1a         1
  19 C   C19         0.94076    0.97035    0.35431    1.000    0.000    1a         1
  20 C   C20         0.82560    0.96506    0.35058    1.000    0.000    1a         1
  21 C   C21         0.82417    0.07719    0.34366    1.000    0.000    1a         1
  22 C   C22         0.93573    0.18683    0.34134    1.000    0.000    1a         1
  23 C   C23         0.61443    0.85281    0.34974    1.000    0.000    1a         1
  24 C   C24         0.60863    0.96178    0.34401    1.000    0.000    1a         1
  25 N   N1          0.27165    0.85292    0.34837    1.000    0.000    1a         1
  26 N   N2          0.49957    0.06787    0.34233    1.000    0.000    1a         1
  27 N   N3          0.50145    0.63518    0.35546    1.000    0.000    1a         1
  28 N   N4          0.27193    0.63207    0.34432    1.000    0.000    1a         1
  29 N   N5          0.71177    0.07343    0.34018    1.000    0.000    1a         1
  30 N   N6          0.72153    0.85427    0.35327    1.000    0.000    1a         1
  31 H   H1          0.53052    0.33185    0.25437    1.000    0.000    1a         1
  32 H   H2          0.08086    0.41946    0.33969    1.000    0.000    1a         1
  33 H   H3          0.93625    0.88304    0.35964    1.000    0.000    1a         1
  34 H   H4          0.08469    0.88252    0.35133    1.000    0.000    1a         1
  35 H   H5          0.48141    0.42462    0.37016    1.000    0.000    1a         1
  36 H   H6          0.92878    0.26892    0.33664    1.000    0.000    1a         1
  37 H   H7          0.60872    0.28768    0.49319    1.000    0.000    1a         1
  38 Pt  Pt1         0.82014    0.43116    0.32067    1.000    0.000    1a         1
  39 Pt  Pt2         0.70304    0.35861    0.43504    1.000    0.000    1a         1
  40 Pt  Pt3         0.56874    0.33593    0.33002    1.000    0.000    1a         1
  41 Pt  Pt4         0.66954    0.21063    0.33682    1.000    0.000    1a         1

NGA-COF@Pt-2Cl
                                x               y               z          Occ.        U      Site     Sym.
   1 C   C1          0.14904    0.28858    0.34055    1.000    0.000    1a         1
   2 C   C2          0.03188    0.17233    0.34264    1.000    0.000    1a         1
   3 C   C3          0.37506    0.16878    0.34020    1.000    0.000    1a         1
   4 C   C4          0.37504    0.05742    0.33994    1.000    0.000    1a         1
   5 C   C5          0.26043    0.94504    0.34010    1.000    0.000    1a         1
   6 C   C6          0.15035    0.94941    0.34075    1.000    0.000    1a         1
   7 C   C7          0.47787    0.95060    0.34075    1.000    0.000    1a         1
   8 C   C8          0.36285    0.83734    0.33998    1.000    0.000    1a         1
   9 C   C9          0.03348    0.05975    0.34294    1.000    0.000    1a         1
  10 C   C10         0.15031    0.05917    0.34138    1.000    0.000    1a         1
  11 C   C11         0.15297    0.40032    0.33916    1.000    0.000    1a         1
  12 C   C12         0.26442    0.51268    0.33807    1.000    0.000    1a         1
  13 C   C13         0.37960    0.51189    0.33827    1.000    0.000    1a         1
  14 C   C14         0.37486    0.39914    0.34135    1.000    0.000    1a         1
  15 C   C15         0.36331    0.72064    0.33929    1.000    0.000    1a         1
  16 C   C16         0.48001    0.72444    0.34012    1.000    0.000    1a         1
  17 C   C17         0.26559    0.17272    0.34125    1.000    0.000    1a         1
  18 C   C18         0.26442    0.28849    0.34116    1.000    0.000    1a         1
  19 C   C19         0.92341    0.94943    0.34474    1.000    0.000    1a         1
  20 C   C20         0.80831    0.94173    0.34755    1.000    0.000    1a         1
  21 C   C21         0.80538    0.05382    0.34554    1.000    0.000    1a         1
  22 C   C22         0.91727    0.16552    0.34361    1.000    0.000    1a         1
  23 C   C23         0.59338    0.83749    0.34455    1.000    0.000    1a         1
  24 C   C24         0.59539    0.95110    0.34309    1.000    0.000    1a         1
  25 N   N1          0.25600    0.83585    0.33976    1.000    0.000    1a         1
  26 N   N2          0.48327    0.05760    0.34018    1.000    0.000    1a         1
  27 N   N3          0.48947    0.62218    0.33636    1.000    0.000    1a         1
  28 N   N4          0.25796    0.61646    0.33709    1.000    0.000    1a         1
  29 N   N5          0.69881    0.05681    0.34497    1.000    0.000    1a         1
  30 N   N6          0.69858    0.83171    0.35027    1.000    0.000    1a         1
  31 H   H1          0.46531    0.25051    0.33938    1.000    0.000    1a         1
  32 H   H2          0.06928    0.40686    0.33936    1.000    0.000    1a         1
  33 H   H3          0.92433    0.86457    0.34436    1.000    0.000    1a         1
  34 H   H4          0.06591    0.86192    0.34136    1.000    0.000    1a         1
  35 H   H5          0.46221    0.40025    0.34352    1.000    0.000    1a         1
  36 H   H6          0.90725    0.24595    0.34223    1.000    0.000    1a         1
  37 Pt  Pt1         0.66821    0.65752    0.34507    1.000    0.000    1a         1
  38 Cl  Cl1         0.84796    0.68418    0.39064    1.000    0.000    1a         1
  39 Cl  Cl2         0.65051    0.48052    0.30425    1.000    0.000    1a         1

NGA-COF@Pt-2Cl-H
                                x               y               z          Occ.        U      Site     Sym.
   1 C   C1          0.14904    0.28858    0.34055    1.000    0.000    1a         1
   2 C   C2          0.03188    0.17233    0.34264    1.000    0.000    1a         1
   3 C   C3          0.37506    0.16878    0.34020    1.000    0.000    1a         1
   4 C   C4          0.37504    0.05742    0.33994    1.000    0.000    1a         1
   5 C   C5          0.26043    0.94504    0.34010    1.000    0.000    1a         1
   6 C   C6          0.15035    0.94941    0.34075    1.000    0.000    1a         1
   7 C   C7          0.47787    0.95060    0.34075    1.000    0.000    1a         1
   8 C   C8          0.36285    0.83734    0.33998    1.000    0.000    1a         1
   9 C   C9          0.03348    0.05975    0.34294    1.000    0.000    1a         1
  10 C   C10         0.15031    0.05917    0.34138    1.000    0.000    1a         1
  11 C   C11         0.15297    0.40032    0.33916    1.000    0.000    1a         1
  12 C   C12         0.26442    0.51268    0.33807    1.000    0.000    1a         1
  13 C   C13         0.37960    0.51189    0.33827    1.000    0.000    1a         1
  14 C   C14         0.37486    0.39914    0.34135    1.000    0.000    1a         1
  15 C   C15         0.36331    0.72064    0.33929    1.000    0.000    1a         1
  16 C   C16         0.48001    0.72444    0.34012    1.000    0.000    1a         1
  17 C   C17         0.26559    0.17272    0.34125    1.000    0.000    1a         1
  18 C   C18         0.26442    0.28849    0.34116    1.000    0.000    1a         1
  19 C   C19         0.92341    0.94943    0.34474    1.000    0.000    1a         1
  20 C   C20         0.80831    0.94173    0.34755    1.000    0.000    1a         1
  21 C   C21         0.80538    0.05382    0.34554    1.000    0.000    1a         1
  22 C   C22         0.91727    0.16552    0.34361    1.000    0.000    1a         1
  23 C   C23         0.59338    0.83749    0.34455    1.000    0.000    1a         1
  24 C   C24         0.59539    0.95110    0.34309    1.000    0.000    1a         1
  25 N   N1          0.25600    0.83585    0.33976    1.000    0.000    1a         1
  26 N   N2          0.48327    0.05760    0.34018    1.000    0.000    1a         1
  27 N   N3          0.48947    0.62218    0.33636    1.000    0.000    1a         1
  28 N   N4          0.25796    0.61646    0.33709    1.000    0.000    1a         1
  29 N   N5          0.69881    0.05681    0.34497    1.000    0.000    1a         1
  30 N   N6          0.69858    0.83171    0.35027    1.000    0.000    1a         1
  31 H   H1          0.46531    0.25051    0.33938    1.000    0.000    1a         1
  32 H   H2          0.06928    0.40686    0.33936    1.000    0.000    1a         1
  33 H   H3          0.92433    0.86457    0.34436    1.000    0.000    1a         1
  34 H   H4          0.06591    0.86192    0.34136    1.000    0.000    1a         1
  35 H   H5          0.46221    0.40025    0.34352    1.000    0.000    1a         1
  36 H   H6          0.90725    0.24595    0.34223    1.000    0.000    1a         1
  37 Pt  Pt1         0.66821    0.65752    0.34507    1.000    0.000    1a         1
  38 Cl  Cl1         0.84796    0.68418    0.39064    1.000    0.000    1a         1
  39 Cl  Cl2         0.65051    0.48052    0.30425    1.000    0.000    1a         1

NGA-COF@Pt-N4
                                x               y               z          Occ.        U      Site     Sym.
   1 C   C1          0.14866    0.27994    0.29919    1.000    0.000    1a         1
   2 C   C2          0.03171    0.16297    0.29907    1.000    0.000    1a         1
   3 C   C3          0.36973    0.16117    0.29882    1.000    0.000    1a         1
   4 C   C4          0.37284    0.05167    0.30165    1.000    0.000    1a         1
   5 C   C5          0.26007    0.93891    0.30147    1.000    0.000    1a         1
   6 C   C6          0.15058    0.94200    0.29839    1.000    0.000    1a         1
   7 C   C7          0.47824    0.94787    0.30596    1.000    0.000    1a         1
   8 C   C8          0.36380    0.83345    0.30592    1.000    0.000    1a         1
   9 C   C9          0.03079    0.04958    0.29306    1.000    0.000    1a         1
  10 C   C10         0.14715    0.05006    0.29522    1.000    0.000    1a         1
  11 C   C11         0.15432    0.39287    0.30325    1.000    0.000    1a         1
  12 C   C12         0.26342    0.50606    0.30025    1.000    0.000    1a         1
  13 C   C13         0.37542    0.50619    0.28948    1.000    0.000    1a         1
  14 C   C14         0.37060    0.39330    0.28661    1.000    0.000    1a         1
  15 C   C15         0.36322    0.71618    0.30472    1.000    0.000    1a         1
  16 C   C16         0.47731    0.72129    0.29707    1.000    0.000    1a         1
  17 C   C17         0.26166    0.16456    0.29544    1.000    0.000    1a         1
  18 C   C18         0.26211    0.28088    0.29341    1.000    0.000    1a         1
  19 C   C19         0.91839    0.94112    0.28602    1.000    0.000    1a         1
  20 C   C20         0.80538    0.93614    0.28894    1.000    0.000    1a         1
  21 C   C21         0.80558    0.04813    0.29997    1.000    0.000    1a         1
  22 C   C22         0.91877    0.15722    0.30315    1.000    0.000    1a         1
  23 C   C23         0.59035    0.83432    0.29686    1.000    0.000    1a         1
  24 C   C24         0.59552    0.94842    0.30461    1.000    0.000    1a         1
  25 C   C25         0.14640    0.27873    0.14106    1.000    0.000    1a         1
  26 C   C26         0.02943    0.16178    0.14094    1.000    0.000    1a         1
  27 C   C27         0.36738    0.15984    0.14173    1.000    0.000    1a         1
  28 C   C28         0.37048    0.05036    0.13867    1.000    0.000    1a         1
  29 C   C29         0.25770    0.93758    0.13848    1.000    0.000    1a         1
  30 C   C30         0.14821    0.94072    0.14127    1.000    0.000    1a         1
  31 C   C31         0.47592    0.94659    0.13429    1.000    0.000    1a         1
  32 C   C32         0.36151    0.83217    0.13424    1.000    0.000    1a         1
  33 C   C33         0.02851    0.04833    0.14662    1.000    0.000    1a         1
  34 C   C34         0.14482    0.04879    0.14461    1.000    0.000    1a         1
  35 C   C35         0.15213    0.39167    0.13703    1.000    0.000    1a         1
  36 C   C36         0.26123    0.50485    0.14019    1.000    0.000    1a         1
  37 C   C37         0.37327    0.50503    0.15111    1.000    0.000    1a         1
  38 C   C38         0.36829    0.39204    0.15396    1.000    0.000    1a         1
  39 C   C39         0.36095    0.71490    0.13560    1.000    0.000    1a         1
  40 C   C40         0.47507    0.72007    0.14331    1.000    0.000    1a         1
  41 C   C41         0.25931    0.16328    0.14484    1.000    0.000    1a         1
  42 C   C42         0.25981    0.27964    0.14699    1.000    0.000    1a         1
  43 C   C43         0.91610    0.93982    0.15338    1.000    0.000    1a         1
  44 C   C44         0.80320    0.93500    0.15058    1.000    0.000    1a         1
  45 C   C45         0.80331    0.04702    0.13991    1.000    0.000    1a         1
  46 C   C46         0.91649    0.15613    0.13693    1.000    0.000    1a         1
  47 C   C47         0.58809    0.83310    0.14312    1.000    0.000    1a         1
  48 C   C48         0.59320    0.94719    0.13550    1.000    0.000    1a         1
  49 N   N1          0.25812    0.83099    0.30418    1.000    0.000    1a         1
  50 N   N2          0.48075    0.05358    0.30441    1.000    0.000    1a         1
  51 N   N3          0.48127    0.61755    0.28352    1.000    0.000    1a         1
  52 N   N4          0.25914    0.61096    0.30486    1.000    0.000    1a         1
  53 N   N5          0.70074    0.05246    0.30472    1.000    0.000    1a         1
  54 N   N6          0.69391    0.83032    0.28297    1.000    0.000    1a         1
  55 N   N7          0.25580    0.82968    0.13575    1.000    0.000    1a         1
  56 N   N8          0.47838    0.05227    0.13600    1.000    0.000    1a         1
  57 N   N9          0.47911    0.61648    0.15705    1.000    0.000    1a         1
  58 N   N10         0.25691    0.60969    0.13547    1.000    0.000    1a         1
  59 N   N11         0.69840    0.05129    0.13534    1.000    0.000    1a         1
  60 N   N12         0.69187    0.82913    0.15654    1.000    0.000    1a         1
  61 H   H1          0.45747    0.24438    0.30002    1.000    0.000    1a         1
  62 H   H2          0.07245    0.39875    0.30882    1.000    0.000    1a         1
  63 H   H3          0.91659    0.85573    0.27857    1.000    0.000    1a         1
  64 H   H4          0.06740    0.85424    0.29921    1.000    0.000    1a         1
  65 H   H5          0.45614    0.39527    0.27935    1.000    0.000    1a         1
  66 H   H6          0.91292    0.23908    0.30890    1.000    0.000    1a         1
  67 H   H7          0.45516    0.24303    0.14093    1.000    0.000    1a         1
  68 H   H8          0.07028    0.39754    0.13132    1.000    0.000    1a         1
  69 H   H9          0.91410    0.85425    0.16057    1.000    0.000    1a         1
  70 H   H10         0.06499    0.85299    0.14007    1.000    0.000    1a         1
  71 H   H11         0.45373    0.39388    0.16133    1.000    0.000    1a         1
  72 H   H12         0.91060    0.23801    0.13144    1.000    0.000    1a         1
  73 Pt  Pt1         0.61537    0.69453    0.21991    1.000    0.000    1a         1

NGA-COF@Pt-N4-H
                                x               y               z          Occ.        U      Site     Sym.
   1 C   C1          0.14925    0.28038    0.30018    1.000    0.000    1a         1
   2 C   C2          0.03221    0.16430    0.29998    1.000    0.000    1a         1
   3 C   C3          0.37361    0.16208    0.29923    1.000    0.000    1a         1
   4 C   C4          0.37346    0.05117    0.30115    1.000    0.000    1a         1
   5 C   C5          0.25844    0.93854    0.30083    1.000    0.000    1a         1
   6 C   C6          0.14893    0.94319    0.29878    1.000    0.000    1a         1
   7 C   C7          0.47590    0.94469    0.30399    1.000    0.000    1a         1
   8 C   C8          0.36001    0.83072    0.30330    1.000    0.000    1a         1
   9 C   C9          0.03217    0.05195    0.29433    1.000    0.000    1a         1
  10 C   C10         0.14891    0.05242    0.29615    1.000    0.000    1a         1
  11 C   C11         0.15154    0.39143    0.30315    1.000    0.000    1a         1
  12 C   C12         0.26086    0.50456    0.30019    1.000    0.000    1a         1
  13 C   C13         0.37564    0.50541    0.29244    1.000    0.000    1a         1
  14 C   C14         0.37406    0.39446    0.29020    1.000    0.000    1a         1
  15 C   C15         0.35947    0.71397    0.30183    1.000    0.000    1a         1
  16 C   C16         0.47600    0.71914    0.29671    1.000    0.000    1a         1
  17 C   C17         0.26475    0.16643    0.29656    1.000    0.000    1a         1
  18 C   C18         0.26455    0.28191    0.29536    1.000    0.000    1a         1
  19 C   C19         0.92034    0.94269    0.28808    1.000    0.000    1a         1
  20 C   C20         0.80641    0.93721    0.29164    1.000    0.000    1a         1
  21 C   C21         0.80531    0.04873    0.30072    1.000    0.000    1a         1
  22 C   C22         0.91806    0.15861    0.30359    1.000    0.000    1a         1
  23 C   C23         0.59050    0.83286    0.29704    1.000    0.000    1a         1
  24 C   C24         0.59359    0.94608    0.30312    1.000    0.000    1a         1
  25 C   C25         0.14725    0.27950    0.14002    1.000    0.000    1a         1
  26 C   C26         0.03019    0.16342    0.14001    1.000    0.000    1a         1
  27 C   C27         0.37160    0.16117    0.14127    1.000    0.000    1a         1
  28 C   C28         0.37142    0.05025    0.13916    1.000    0.000    1a         1
  29 C   C29         0.25640    0.93763    0.13910    1.000    0.000    1a         1
  30 C   C30         0.14689    0.94232    0.14089    1.000    0.000    1a         1
  31 C   C31         0.47385    0.94376    0.13623    1.000    0.000    1a         1
  32 C   C32         0.35796    0.82979    0.13677    1.000    0.000    1a         1
  33 C   C33         0.03016    0.05107    0.14546    1.000    0.000    1a         1
  34 C   C34         0.14690    0.05157    0.14373    1.000    0.000    1a         1
  35 C   C35         0.14955    0.39052    0.13707    1.000    0.000    1a         1
  36 C   C36         0.25886    0.50369    0.14016    1.000    0.000    1a         1
  37 C   C37         0.37367    0.50464    0.14810    1.000    0.000    1a         1
  38 C   C38         0.37206    0.39366    0.15038    1.000    0.000    1a         1
  39 C   C39         0.35744    0.71306    0.13834    1.000    0.000    1a         1
  40 C   C40         0.47396    0.71830    0.14355    1.000    0.000    1a         1
  41 C   C41         0.26275    0.16557    0.14372    1.000    0.000    1a         1
  42 C   C42         0.26257    0.28108    0.14502    1.000    0.000    1a         1
  43 C   C43         0.91835    0.94182    0.15160    1.000    0.000    1a         1
  44 C   C44         0.80442    0.93638    0.14818    1.000    0.000    1a         1
  45 C   C45         0.80327    0.04786    0.13924    1.000    0.000    1a         1
  46 C   C46         0.91603    0.15772    0.13645    1.000    0.000    1a         1
  47 C   C47         0.58846    0.83201    0.14305    1.000    0.000    1a         1
  48 C   C48         0.59154    0.94516    0.13700    1.000    0.000    1a         1
  49 N   N1          0.25335    0.82943    0.30229    1.000    0.000    1a         1
  50 N   N2          0.48152    0.05159    0.30328    1.000    0.000    1a         1
  51 N   N3          0.48383    0.61564    0.28958    1.000    0.000    1a         1
  52 N   N4          0.25441    0.60859    0.30349    1.000    0.000    1a         1
  53 N   N5          0.69839    0.05119    0.30490    1.000    0.000    1a         1
  54 N   N6          0.69673    0.82952    0.28851    1.000    0.000    1a         1
  55 N   N7          0.25130    0.82850    0.13758    1.000    0.000    1a         1
  56 N   N8          0.47948    0.05066    0.13714    1.000    0.000    1a         1
  57 N   N9          0.48178    0.61497    0.15100    1.000    0.000    1a         1
  58 N   N10         0.25237    0.60764    0.13675    1.000    0.000    1a         1
  59 N   N11         0.69633    0.05029    0.13518    1.000    0.000    1a         1
  60 N   N12         0.69476    0.82875    0.15145    1.000    0.000    1a         1
  61 H   H1          0.46393    0.24405    0.30038    1.000    0.000    1a         1
  62 H   H2          0.06688    0.39511    0.30711    1.000    0.000    1a         1
  63 H   H3          0.91873    0.85755    0.28069    1.000    0.000    1a         1
  64 H   H4          0.06368    0.85613    0.29990    1.000    0.000    1a         1
  65 H   H5          0.46248    0.39870    0.28432    1.000    0.000    1a         1
  66 H   H6          0.91051    0.23960    0.30854    1.000    0.000    1a         1
  67 H   H7          0.46195    0.24311    0.14043    1.000    0.000    1a         1
  68 H   H8          0.06489    0.39418    0.13296    1.000    0.000    1a         1
  69 H   H9          0.91673    0.85668    0.15885    1.000    0.000    1a         1
  70 H   H10         0.06164    0.85529    0.13945    1.000    0.000    1a         1
  71 H   H11         0.46045    0.39788    0.15638    1.000    0.000    1a         1
  72 H   H12         0.90847    0.23871    0.13166    1.000    0.000    1a         1
  73 H   H13         0.68615    0.62427    0.21917    1.000    0.000    1a         1
  74 Pt  Pt1         0.61313    0.69336    0.22003    1.000    0.000    1a         1

pristine Pt (111)
                                x               y               z          Occ.        U      Site     Sym.
   1 Pt  Pt1         0.00018   -0.00107    0.99468    1.000    0.000    1a         1
   2 Pt  Pt2         0.99920    0.00120    0.32008    1.000    0.000    1a         1
   3 Pt  Pt3         0.16696    0.08447    0.20836    1.000    0.000    1a         1
   4 Pt  Pt4         0.08422    0.16641    0.10327    1.000    0.000    1a         1
   5 Pt  Pt5         0.25070    0.99833    0.99409    1.000    0.000    1a         1
   6 Pt  Pt6         0.24937    0.00191    0.31352    1.000    0.000    1a         1
   7 Pt  Pt7         0.41713    0.08377    0.20730    1.000    0.000    1a         1
   8 Pt  Pt8         0.33392    0.16660    0.10070    1.000    0.000    1a         1
   9 Pt  Pt9         0.50021   -0.00107    0.99425    1.000    0.000    1a         1
  10 Pt  Pt10        0.49987    0.00185    0.31910    1.000    0.000    1a         1
  11 Pt  Pt11        0.66655    0.08348    0.20615    1.000    0.000    1a         1
  12 Pt  Pt12        0.58350    0.16605    0.10106    1.000    0.000    1a         1
  13 Pt  Pt13        0.75075    0.99842    0.99414    1.000    0.000    1a         1
  14 Pt  Pt14        0.74989    0.00249    0.31309    1.000    0.000    1a         1
  15 Pt  Pt15        0.91727    0.08379    0.20788    1.000    0.000    1a         1
  16 Pt  Pt16        0.83410    0.16652    0.09956    1.000    0.000    1a         1
  17 Pt  Pt17        0.00091    0.24853    0.99408    1.000    0.000    1a         1
  18 Pt  Pt18        0.99828    0.25086    0.31340    1.000    0.000    1a         1
  19 Pt  Pt19        0.16745    0.33385    0.20868    1.000    0.000    1a         1
  20 Pt  Pt20        0.08364    0.41642    0.10147    1.000    0.000    1a         1
  21 Pt  Pt21        0.24992    0.24860    0.99483    1.000    0.000    1a         1
  22 Pt  Pt22        0.24948    0.25127    0.32022    1.000    0.000    1a         1
  23 Pt  Pt23        0.41666    0.33463    0.20825    1.000    0.000    1a         1
  24 Pt  Pt24        0.33392    0.41632    0.10365    1.000    0.000    1a         1
  25 Pt  Pt25        0.50053    0.24857    0.99349    1.000    0.000    1a         1
  26 Pt  Pt26        0.50004    0.25132    0.31262    1.000    0.000    1a         1
  27 Pt  Pt27        0.66682    0.33444    0.20549    1.000    0.000    1a         1
  28 Pt  Pt28        0.58419    0.41626    0.10084    1.000    0.000    1a         1
  29 Pt  Pt29        0.75032    0.24916    0.99299    1.000    0.000    1a         1
  30 Pt  Pt30        0.74933    0.25121    0.31230    1.000    0.000    1a         1
  31 Pt  Pt31        0.91785    0.33491    0.20611    1.000    0.000    1a         1
  32 Pt  Pt32        0.83425    0.41697    0.10084    1.000    0.000    1a         1
  33 Pt  Pt33        0.00048    0.49922    0.99399    1.000    0.000    1a         1
  34 Pt  Pt34        0.99844    0.50010    0.31919    1.000    0.000    1a         1
  35 Pt  Pt35        0.16685    0.58485    0.20885    1.000    0.000    1a         1
  36 Pt  Pt36        0.08441    0.66644    0.10312    1.000    0.000    1a         1
  37 Pt  Pt37        0.25027    0.49806    0.99553    1.000    0.000    1a         1
  38 Pt  Pt38        0.24891    0.50104    0.31393    1.000    0.000    1a         1
  39 Pt  Pt39        0.41699    0.58391    0.20887    1.000    0.000    1a         1
  40 Pt  Pt40        0.33422    0.66651    0.10175    1.000    0.000    1a         1
  41 Pt  Pt41        0.50037    0.49880    0.99553    1.000    0.000    1a         1
  42 Pt  Pt42        0.49933    0.50069    0.32007    1.000    0.000    1a         1
  43 Pt  Pt43        0.66682    0.58475    0.20826    1.000    0.000    1a         1
  44 Pt  Pt44        0.58383    0.66615    0.10363    1.000    0.000    1a         1
  45 Pt  Pt45        0.75066    0.49871    0.99335    1.000    0.000    1a         1
  46 Pt  Pt46        0.74918    0.50071    0.31251    1.000    0.000    1a         1
  47 Pt  Pt47        0.91723    0.58419    0.20734    1.000    0.000    1a         1
  48 Pt  Pt48        0.83416    0.66677    0.10072    1.000    0.000    1a         1
  49 Pt  Pt49        0.00075    0.74842    0.99407    1.000    0.000    1a         1
  50 Pt  Pt50        0.99908    0.75163    0.31357    1.000    0.000    1a         1
  51 Pt  Pt51        0.16700    0.83408    0.20854    1.000    0.000    1a         1
  52 Pt  Pt52        0.08425    0.91661    0.10092    1.000    0.000    1a         1
  53 Pt  Pt53        0.25021    0.74907    0.99508    1.000    0.000    1a         1
  54 Pt  Pt54        0.24904    0.75093    0.32026    1.000    0.000    1a         1
  55 Pt  Pt55        0.41648    0.83430    0.20879    1.000    0.000    1a         1
  56 Pt  Pt56        0.33380    0.91581    0.10316    1.000    0.000    1a         1
  57 Pt  Pt57        0.50098    0.74873    0.99541    1.000    0.000    1a         1
  58 Pt  Pt58        0.49951    0.75182    0.31377    1.000    0.000    1a         1
  59 Pt  Pt59        0.66714    0.83340    0.20863    1.000    0.000    1a         1
  60 Pt  Pt60        0.58423    0.91689    0.10140    1.000    0.000    1a         1
  61 Pt  Pt61        0.75047    0.74920    0.99485    1.000    0.000    1a         1
  62 Pt  Pt62        0.74898    0.75077    0.32032    1.000    0.000    1a         1
  63 Pt  Pt63        0.91690    0.83453    0.20844    1.000    0.000    1a         1
  64 Pt  Pt64        0.83384    0.91590    0.10325    1.000    0.000    1a         1
  65 H   H1         -0.00120    0.99883    0.39132    1.000    0.000    1a         1
  66 H   H2          0.50530    0.00517    0.39034    1.000    0.000    1a         1
  67 H   H3          0.24841    0.74909    0.39153    1.000    0.000    1a         1
  68 H   H4          0.74879    0.74892    0.39159    1.000    0.000    1a         1
  69 H   H5          0.49872    0.49898    0.39133    1.000    0.000    1a         1
  70 H   H6          0.99200    0.49265    0.39041    1.000    0.000    1a         1
  71 H   H7          0.24873    0.24853    0.39148    1.000    0.000    1a         1

pristine Pt (111)-H
                                x               y               z          Occ.        U      Site     Sym.
   1 Pt  Pt1        -0.00011    0.00001   -0.00553    1.000    0.000    1a         1
   2 Pt  Pt2        -0.00052    0.00064    0.31959    1.000    0.000    1a         1
   3 Pt  Pt3         0.16670    0.08373    0.20799    1.000    0.000    1a         1
   4 Pt  Pt4         0.08379    0.16620    0.10277    1.000    0.000    1a         1
   5 Pt  Pt5         0.25039   -0.00044   -0.00587    1.000    0.000    1a         1
   6 Pt  Pt6         0.24947    0.00097    0.31308    1.000    0.000    1a         1
   7 Pt  Pt7         0.41697    0.08289    0.20787    1.000    0.000    1a         1
   8 Pt  Pt8         0.33391    0.16657    0.10081    1.000    0.000    1a         1
   9 Pt  Pt9         0.49989    0.00001   -0.00555    1.000    0.000    1a         1
  10 Pt  Pt10        0.49947    0.00062    0.31955    1.000    0.000    1a         1
  11 Pt  Pt11        0.66671    0.08372    0.20796    1.000    0.000    1a         1
  12 Pt  Pt12        0.58377    0.16619    0.10273    1.000    0.000    1a         1
  13 Pt  Pt13        0.75039   -0.00044   -0.00588    1.000    0.000    1a         1
  14 Pt  Pt14        0.74950    0.00097    0.31308    1.000    0.000    1a         1
  15 Pt  Pt15        0.91698    0.08291    0.20789    1.000    0.000    1a         1
  16 Pt  Pt16        0.83392    0.16658    0.10082    1.000    0.000    1a         1
  17 Pt  Pt17        0.00039    0.24956   -0.00585    1.000    0.000    1a         1
  18 Pt  Pt18       -0.00058    0.25098    0.31310    1.000    0.000    1a         1
  19 Pt  Pt19        0.16694    0.33292    0.20788    1.000    0.000    1a         1
  20 Pt  Pt20        0.08393    0.41659    0.10084    1.000    0.000    1a         1
  21 Pt  Pt21        0.24989    0.25001   -0.00555    1.000    0.000    1a         1
  22 Pt  Pt22        0.24943    0.25064    0.31956    1.000    0.000    1a         1
  23 Pt  Pt23        0.41667    0.33372    0.20798    1.000    0.000    1a         1
  24 Pt  Pt24        0.33378    0.41619    0.10275    1.000    0.000    1a         1
  25 Pt  Pt25        0.50039    0.24956   -0.00588    1.000    0.000    1a         1
  26 Pt  Pt26        0.49941    0.25099    0.31304    1.000    0.000    1a         1
  27 Pt  Pt27        0.66694    0.33293    0.20784    1.000    0.000    1a         1
  28 Pt  Pt28        0.58392    0.41659    0.10081    1.000    0.000    1a         1
  29 Pt  Pt29        0.74989    0.25001   -0.00556    1.000    0.000    1a         1
  30 Pt  Pt30        0.74934    0.25059    0.31954    1.000    0.000    1a         1
  31 Pt  Pt31        0.91664    0.33370    0.20802    1.000    0.000    1a         1
  32 Pt  Pt32        0.83379    0.41620    0.10276    1.000    0.000    1a         1
  33 Pt  Pt33       -0.00011    0.50001   -0.00552    1.000    0.000    1a         1
  34 Pt  Pt34       -0.00068    0.50057    0.31960    1.000    0.000    1a         1
  35 Pt  Pt35        0.16663    0.58370    0.20803    1.000    0.000    1a         1
  36 Pt  Pt36        0.08378    0.66620    0.10278    1.000    0.000    1a         1
  37 Pt  Pt37        0.25040    0.49956   -0.00587    1.000    0.000    1a         1
  38 Pt  Pt38        0.24938    0.50098    0.31309    1.000    0.000    1a         1
  39 Pt  Pt39        0.41692    0.58292    0.20787    1.000    0.000    1a         1
  40 Pt  Pt40        0.33391    0.66657    0.10083    1.000    0.000    1a         1
  41 Pt  Pt41        0.49990    0.50001   -0.00555    1.000    0.000    1a         1
  42 Pt  Pt42        0.49938    0.50063    0.31956    1.000    0.000    1a         1
  43 Pt  Pt43        0.66665    0.58373    0.20800    1.000    0.000    1a         1
  44 Pt  Pt44        0.58378    0.66619    0.10276    1.000    0.000    1a         1
  45 Pt  Pt45        0.75039    0.49957   -0.00588    1.000    0.000    1a         1
  46 Pt  Pt46        0.74940    0.50100    0.31306    1.000    0.000    1a         1
  47 Pt  Pt47        0.91693    0.58293    0.20787    1.000    0.000    1a         1
  48 Pt  Pt48        0.83392    0.66658    0.10082    1.000    0.000    1a         1
  49 Pt  Pt49        0.00040    0.74956   -0.00587    1.000    0.000    1a         1
  50 Pt  Pt50       -0.00056    0.75098    0.31309    1.000    0.000    1a         1
  51 Pt  Pt51        0.16694    0.83291    0.20789    1.000    0.000    1a         1
  52 Pt  Pt52        0.08391    0.91657    0.10083    1.000    0.000    1a         1
  53 Pt  Pt53        0.24989    0.75001   -0.00552    1.000    0.000    1a         1
  54 Pt  Pt54        0.24942    0.75062    0.31961    1.000    0.000    1a         1
  55 Pt  Pt55        0.41666    0.83371    0.20800    1.000    0.000    1a         1
  56 Pt  Pt56        0.33378    0.91620    0.10277    1.000    0.000    1a         1
  57 Pt  Pt57        0.50041    0.74956   -0.00588    1.000    0.000    1a         1
  58 Pt  Pt58        0.49943    0.75097    0.31308    1.000    0.000    1a         1
  59 Pt  Pt59        0.66694    0.83291    0.20787    1.000    0.000    1a         1
  60 Pt  Pt60        0.58391    0.91656    0.10081    1.000    0.000    1a         1
  61 Pt  Pt61        0.74990    0.75001   -0.00553    1.000    0.000    1a         1
  62 Pt  Pt62        0.74941    0.75063    0.31959    1.000    0.000    1a         1
  63 Pt  Pt63        0.91667    0.83372    0.20802    1.000    0.000    1a         1
  64 Pt  Pt64        0.83379    0.91620    0.10277    1.000    0.000    1a         1
  65 H   H1          0.00061   -0.00014    0.39087    1.000    0.000    1a         1
  66 H   H2          0.50110   -0.00001    0.39083    1.000    0.000    1a         1
  67 H   H3          0.24984    0.74959    0.39089    1.000    0.000    1a         1
  68 H   H4          0.74944    0.74943    0.39088    1.000    0.000    1a         1
  69 H   H5          0.49962    0.49947    0.39085    1.000    0.000    1a         1
  70 H   H6          0.99882    0.49908    0.39088    1.000    0.000    1a         1
  71 H   H7          0.24999    0.24966    0.39085    1.000    0.000    1a         1
  72 H   H8          0.74830    0.24896    0.39082    1.000    0.000    1a         1

poisoning Pt(111)
                                x               y               z          Occ.        U      Site     Sym.
   1 Pt  Pt1         0.99995    0.99960    0.99053    1.000    0.000    1a         1
   2 Pt  Pt2         0.00102    0.00200    0.30919    1.000    0.000    1a         1
   3 Pt  Pt3         0.16881    0.08864    0.20279    1.000    0.000    1a         1
   4 Pt  Pt4         0.08351    0.16783    0.09883    1.000    0.000    1a         1
   5 Pt  Pt5         0.24981    0.00015    0.98824    1.000    0.000    1a         1
   6 Pt  Pt6         0.24929    0.99984    0.30740    1.000    0.000    1a         1
   7 Pt  Pt7         0.41848    0.08827    0.20340    1.000    0.000    1a         1
   8 Pt  Pt8         0.33358    0.16767    0.09917    1.000    0.000    1a         1
   9 Pt  Pt9         0.49915    0.99964    0.99062    1.000    0.000    1a         1
  10 Pt  Pt10        0.49933    0.00125    0.30953    1.000    0.000    1a         1
  11 Pt  Pt11        0.66748    0.08678    0.20438    1.000    0.000    1a         1
  12 Pt  Pt12        0.58351    0.16801    0.10012    1.000    0.000    1a         1
  13 Pt  Pt13        0.74947    0.99967    0.99317    1.000    0.000    1a         1
  14 Pt  Pt14        0.75129    0.00361    0.30954    1.000    0.000    1a         1
  15 Pt  Pt15        0.91733    0.08530    0.20305    1.000    0.000    1a         1
  16 Pt  Pt16        0.83339    0.16816    0.09981    1.000    0.000    1a         1
  17 Pt  Pt17        0.00011    0.25052    0.99315    1.000    0.000    1a         1
  18 Pt  Pt18        0.00026    0.25214    0.30952    1.000    0.000    1a         1
  19 Pt  Pt19        0.17013    0.33733    0.20688    1.000    0.000    1a         1
  20 Pt  Pt20        0.08413    0.41871    0.09891    1.000    0.000    1a         1
  21 Pt  Pt21        0.25021    0.25037    0.99335    1.000    0.000    1a         1
  22 Pt  Pt22        0.24681    0.24837    0.31620    1.000    0.000    1a         1
  23 Pt  Pt23        0.41964    0.33972    0.21191    1.000    0.000    1a         1
  24 Pt  Pt24        0.33359    0.41774    0.10391    1.000    0.000    1a         1
  25 Pt  Pt25        0.49948    0.24993    0.99378    1.000    0.000    1a         1
  26 Pt  Pt26        0.49977    0.24898    0.31641    1.000    0.000    1a         1
  27 Pt  Pt27        0.66625    0.33658    0.20905    1.000    0.000    1a         1
  28 Pt  Pt28        0.58319    0.41786    0.10383    1.000    0.000    1a         1
  29 Pt  Pt29        0.74959    0.25054    0.99378    1.000    0.000    1a         1
  30 Pt  Pt30        0.75223    0.25128    0.31652    1.000    0.000    1a         1
  31 Pt  Pt31        0.91612    0.33516    0.20479    1.000    0.000    1a         1
  32 Pt  Pt32        0.83357    0.41796    0.10065    1.000    0.000    1a         1
  33 Pt  Pt33        0.00021    0.50116    0.99113    1.000    0.000    1a         1
  34 Pt  Pt34        0.00160    0.50367    0.30985    1.000    0.000    1a         1
  35 Pt  Pt35        0.16813    0.58382    0.20307    1.000    0.000    1a         1
  36 Pt  Pt36        0.08367    0.66836    0.09578    1.000    0.000    1a         1
  37 Pt  Pt37        0.25072    0.50039    0.99311    1.000    0.000    1a         1
  38 Pt  Pt38        0.25118    0.50253    0.31629    1.000    0.000    1a         1
  39 Pt  Pt39        0.41896    0.58437    0.21199    1.000    0.000    1a         1
  40 Pt  Pt40        0.33334    0.66774    0.09923    1.000    0.000    1a         1
  41 Pt  Pt41        0.49928    0.49986    0.99677    1.000    0.000    1a         1
  42 Pt  Pt42        0.66396    0.58395    0.21191    1.000    0.000    1a         1
  43 Pt  Pt43        0.58302    0.66690    0.10413    1.000    0.000    1a         1
  44 Pt  Pt44        0.74938    0.50004    0.99446    1.000    0.000    1a         1
  45 Pt  Pt45        0.75058    0.50345    0.31621    1.000    0.000    1a         1
  46 Pt  Pt46        0.91484    0.58420    0.20377    1.000    0.000    1a         1
  47 Pt  Pt47        0.83370    0.66755    0.09964    1.000    0.000    1a         1
  48 Pt  Pt48        0.99965    0.75022    0.98879    1.000    0.000    1a         1
  49 Pt  Pt49        0.00248    0.75334    0.30744    1.000    0.000    1a         1
  50 Pt  Pt50        0.16730    0.83541    0.19947    1.000    0.000    1a         1
  51 Pt  Pt51        0.08388    0.91783    0.09565    1.000    0.000    1a         1
  52 Pt  Pt52        0.25000    0.75014    0.98854    1.000    0.000    1a         1
  53 Pt  Pt53        0.24989    0.75298    0.30724    1.000    0.000    1a         1
  54 Pt  Pt54        0.41840    0.83457    0.20279    1.000    0.000    1a         1
  55 Pt  Pt55        0.33332    0.91812    0.09551    1.000    0.000    1a         1
  56 Pt  Pt56        0.49933    0.74880    0.99325    1.000    0.000    1a         1
  57 Pt  Pt57        0.50093    0.75611    0.31683    1.000    0.000    1a         1
  58 Pt  Pt58        0.66550    0.83262    0.20673    1.000    0.000    1a         1
  59 Pt  Pt59        0.58281    0.91707    0.09875    1.000    0.000    1a         1
  60 Pt  Pt60        0.74897    0.74906    0.99397    1.000    0.000    1a         1
  61 Pt  Pt61        0.75461    0.75708    0.31643    1.000    0.000    1a         1
  62 Pt  Pt62        0.91492    0.83412    0.20289    1.000    0.000    1a         1
  63 Pt  Pt63        0.83359    0.91758    0.09899    1.000    0.000    1a         1
  64 H   H1          0.60964    0.71982    0.36278    1.000    0.000    1a         1
  65 H   H2          0.29680    0.39863    0.35908    1.000    0.000    1a         1
  66 H   H3          0.59692    0.40277    0.35721    1.000    0.000    1a         1
  67 H   H4          0.37674    0.62789    0.36468    1.000    0.000    1a         1
  68 H   H5          0.75207    0.62960    0.36458    1.000    0.000    1a         1
  69 H   H6          0.37110    0.24413    0.36613    1.000    0.000    1a         1
  70 H   H7          0.75554    0.24762    0.38791    1.000    0.000    1a         1

poisoning Pt(111)-H
                                x               y               z          Occ.        U      Site     Sym.
   1 Pt  Pt1         0.00054    0.00017    0.98994    1.000    0.000    1a         1
   2 Pt  Pt2         0.00083    0.00197    0.30873    1.000    0.000    1a         1
   3 Pt  Pt3         0.16862    0.08820    0.20221    1.000    0.000    1a         1
   4 Pt  Pt4         0.08346    0.16772    0.09794    1.000    0.000    1a         1
   5 Pt  Pt5         0.25049    0.00027    0.98826    1.000    0.000    1a         1
   6 Pt  Pt6         0.24862   -0.00033    0.30729    1.000    0.000    1a         1
   7 Pt  Pt7         0.41816    0.08708    0.20506    1.000    0.000    1a         1
   8 Pt  Pt8         0.33354    0.16757    0.09872    1.000    0.000    1a         1
   9 Pt  Pt9         0.49963    0.99975    0.99170    1.000    0.000    1a         1
  10 Pt  Pt10        0.50047    0.00238    0.31851    1.000    0.000    1a         1
  11 Pt  Pt11        0.66536    0.08583    0.20704    1.000    0.000    1a         1
  12 Pt  Pt12        0.58342    0.16708    0.10194    1.000    0.000    1a         1
  13 Pt  Pt13        0.74965    0.99975    0.99365    1.000    0.000    1a         1
  14 Pt  Pt14        0.75246    0.00426    0.30973    1.000    0.000    1a         1
  15 Pt  Pt15        0.91648    0.08502    0.20246    1.000    0.000    1a         1
  16 Pt  Pt16        0.83380    0.16815    0.09934    1.000    0.000    1a         1
  17 Pt  Pt17        0.00108    0.25094    0.99165    1.000    0.000    1a         1
  18 Pt  Pt18        0.00039    0.25233    0.30872    1.000    0.000    1a         1
  19 Pt  Pt19        0.16969    0.33703    0.20579    1.000    0.000    1a         1
  20 Pt  Pt20        0.08396    0.41840    0.09791    1.000    0.000    1a         1
  21 Pt  Pt21        0.25064    0.25069    0.99228    1.000    0.000    1a         1
  22 Pt  Pt22        0.24636    0.24819    0.31543    1.000    0.000    1a         1
  23 Pt  Pt23        0.41917    0.33923    0.21118    1.000    0.000    1a         1
  24 Pt  Pt24        0.33369    0.41760    0.10299    1.000    0.000    1a         1
  25 Pt  Pt25        0.50007    0.24989    0.99429    1.000    0.000    1a         1
  26 Pt  Pt26        0.49961    0.25017    0.31587    1.000    0.000    1a         1
  27 Pt  Pt27        0.66593    0.33593    0.20944    1.000    0.000    1a         1
  28 Pt  Pt28        0.58321    0.41747    0.10373    1.000    0.000    1a         1
  29 Pt  Pt29        0.74984    0.25042    0.99427    1.000    0.000    1a         1
  30 Pt  Pt30        0.75322    0.25261    0.31705    1.000    0.000    1a         1
  31 Pt  Pt31        0.91561    0.33437    0.20395    1.000    0.000    1a         1
  32 Pt  Pt32        0.83325    0.41760    0.10048    1.000    0.000    1a         1
  33 Pt  Pt33        0.00068    0.50117    0.99054    1.000    0.000    1a         1
  34 Pt  Pt34        0.00137    0.50354    0.30900    1.000    0.000    1a         1
  35 Pt  Pt35        0.16816    0.58412    0.20220    1.000    0.000    1a         1
  36 Pt  Pt36        0.08359    0.66828    0.09541    1.000    0.000    1a         1
  37 Pt  Pt37        0.25091    0.50012    0.99195    1.000    0.000    1a         1
  38 Pt  Pt38        0.25072    0.50239    0.31533    1.000    0.000    1a         1
  39 Pt  Pt39        0.41863    0.58444    0.21095    1.000    0.000    1a         1
  40 Pt  Pt40        0.33324    0.66760    0.09843    1.000    0.000    1a         1
  41 Pt  Pt41        0.49965    0.49993    0.99630    1.000    0.000    1a         1
  42 Pt  Pt42        0.66351    0.58360    0.21142    1.000    0.000    1a         1
  43 Pt  Pt43        0.58324    0.66718    0.10374    1.000    0.000    1a         1
  44 Pt  Pt44        0.74983    0.50005    0.99449    1.000    0.000    1a         1
  45 Pt  Pt45        0.75049    0.50376    0.31604    1.000    0.000    1a         1
  46 Pt  Pt46        0.91434    0.58363    0.20332    1.000    0.000    1a         1
  47 Pt  Pt47        0.83374    0.66747    0.09949    1.000    0.000    1a         1
  48 Pt  Pt48        0.00020    0.75047    0.98860    1.000    0.000    1a         1
  49 Pt  Pt49        0.00231    0.75311    0.30701    1.000    0.000    1a         1
  50 Pt  Pt50        0.16678    0.83512    0.19958    1.000    0.000    1a         1
  51 Pt  Pt51        0.08389    0.91782    0.09529    1.000    0.000    1a         1
  52 Pt  Pt52        0.25059    0.75042    0.98850    1.000    0.000    1a         1
  53 Pt  Pt53        0.24951    0.75272    0.30685    1.000    0.000    1a         1
  54 Pt  Pt54        0.41860    0.83584    0.20398    1.000    0.000    1a         1
  55 Pt  Pt55        0.33319    0.91801    0.09634    1.000    0.000    1a         1
  56 Pt  Pt56        0.49981    0.74902    0.99327    1.000    0.000    1a         1
  57 Pt  Pt57        0.50084    0.75539    0.31554    1.000    0.000    1a         1
  58 Pt  Pt58        0.66538    0.83285    0.20678    1.000    0.000    1a         1
  59 Pt  Pt59        0.58274    0.91735    0.10008    1.000    0.000    1a         1
  60 Pt  Pt60        0.74953    0.74939    0.99388    1.000    0.000    1a         1
  61 Pt  Pt61        0.75459    0.75685    0.31598    1.000    0.000    1a         1
  62 Pt  Pt62        0.91456    0.83401    0.20251    1.000    0.000    1a         1
  63 Pt  Pt63        0.83363    0.91743    0.09880    1.000    0.000    1a         1
  64 H   H1          0.60968    0.72043    0.36219    1.000    0.000    1a         1
  65 H   H2          0.29578    0.39828    0.35828    1.000    0.000    1a         1
  66 H   H3          0.59663    0.40346    0.35702    1.000    0.000    1a         1
  67 H   H4          0.37630    0.62768    0.36356    1.000    0.000    1a         1
  68 H   H5          0.75161    0.62964    0.36451    1.000    0.000    1a         1
  69 H   H6          0.37023    0.24379    0.36561    1.000    0.000    1a         1
  70 H   H7          0.76431    0.25496    0.38834    1.000    0.000    1a         1
  71 H   H8          0.48858   -0.00633    0.38957    1.000    0.000    1a         1
