# Supplementary material for: Single-atom platinum with asymmetric coordination environment on fully conjugated covalent organic framework for efficient electrocatalysis
Source: Nat Commun. 2024 Mar 22;15:2556. doi: 10.1038/s41467-024-46872-x (PMC10960042; doi:10.1038/s41467-024-46872-x)
Supplement: Supplementary file 5 — Source Data [file 41467_2024_46872_MOESM5_ESM.xlsx]

## Sheet: Fig. 1c
2Theta (degree)	Intensity (a.u.)	2Theta (degree)	Intensity (a.u.)	2Theta (degree)	Intensity (a.u.)
NGA-COF Synthesized		NGA-COF Simulated (AA-stacking)		NGA-COF Simulated (AB-stacking)
4.99916	355	5	0	5	-290.4
5.01143	354.2	5.02	0	5.05	-290.4
5.02369	356.6	5.04	0	5.1	-290.4
5.03596	360.8	5.06	0	5.15	-290.4
5.04822	360.4	5.08	0	5.2	-290.4
5.06049	362.8	5.1	0	5.25	-290.4
5.07275	359.8	5.12	0	5.3	-290.4
5.08502	355.4	5.14	0	5.35	-290.4
5.09728	356.4	5.16	0	5.4	-290.4
5.10955	352.4	5.18	0	5.45	-290.4
5.12181	349.8	5.2	0	5.5	-290.4
5.13408	354.8	5.22	0	5.55	-290.4
5.14634	355.2	5.24	0	5.6	-290.4
5.15861	348	5.26	0	5.65	-290.4
5.17087	349.2	5.28	0	5.7	-290.4
5.18314	345.8	5.3	0	5.75	-290.4
5.1954	345.6	5.32	0	5.8	-290.4
5.20767	349	5.34	0	5.85	-290.4
5.21993	344.6	5.36	0	5.9	-290.4
5.2322	345.2	5.38	0	5.95	-290.4
5.24446	353.4	5.4	0	6	-290.4
5.25673	353.6	5.42	0	6.05	-290.4
5.26899	355.4	5.44	0.25	6.1	-290.4
5.28126	362.8	5.46	0.25	6.15	-290.4
5.29352	357	5.48	0.275	6.2	-290.4
5.30579	355.2	5.5	0.275	6.25	-290.4
5.31805	359.2	5.52	0.275	6.3	-290.4
5.33031	357	5.54	0.3	6.35	-290.4
5.34258	353.6	5.56	0.3	6.4	-290.4
5.35484	353.6	5.58	0.3	6.45	-290.311
5.36711	344.2	5.6	0.325	6.5	-289.903
5.37937	337.2	5.62	0.325	6.55	-289.744
5.39164	335	5.64	0.325	6.6	-289.493
5.4039	333	5.66	0.35	6.65	-289.066
5.41617	342.8	5.68	0.35	6.7	-288.248
5.42843	344.2	5.7	0.375	6.75	-286.373
5.4407	353.6	5.72	0.375	6.8	-280.388
5.45296	359.2	5.74	0.4	6.85	-189.903
5.46523	363.4	5.76	0.425	6.9	-48.4
5.47749	353.8	5.78	0.425	6.95	-273.641
5.48976	356.4	5.8	0.45	7	-285.094
5.50202	346	5.82	0.45	7.05	-287.776
5.51429	338.2	5.84	0.475	7.1	-288.843
5.52655	339.2	5.86	0.5	7.15	-289.37
5.53882	339.2	5.88	0.525	7.2	-289.669
5.55108	327.8	5.9	0.55	7.25	-289.855
5.56335	325.4	5.92	0.55	7.3	-290.109
5.57561	323.4	5.94	0.575	7.35	-290.4
5.58788	316	5.96	0.6	7.4	-290.4
5.60014	315.6	5.98	0.65	7.45	-290.4
5.61241	316.4	6	0.675	7.5	-290.4
5.62467	314.8	6.02	0.7	7.55	-290.4
5.63693	317.8	6.04	0.725	7.6	-290.4
5.6492	314.8	6.06	0.775	7.65	-290.4
5.66146	317.4	6.08	0.8	7.7	-290.4
5.67373	323.8	6.1	0.85	7.75	-290.4
5.68599	323.8	6.12	0.9	7.8	-290.4
5.69826	322	6.14	0.95	7.85	-290.4
5.71052	323.8	6.16	1	7.9	-290.4
5.72279	321.6	6.18	1.05	7.95	-290.4
5.73505	323.2	6.2	1.125	8	-290.4
5.74732	325.4	6.22	1.175	8.05	-290.4
5.75958	326	6.24	1.25	8.1	-290.4
5.77185	333.6	6.26	1.35	8.15	-290.4
5.78411	332.4	6.28	1.425	8.2	-290.4
5.79638	325.6	6.3	1.525	8.25	-290.4
5.80864	327.2	6.32	1.65	8.3	-290.4
5.82091	324.8	6.34	1.775	8.35	-290.4
5.83317	318.4	6.36	1.9	8.4	-290.4
5.84544	323.4	6.38	2.075	8.45	-290.4
5.8577	327.2	6.4	2.25	8.5	-290.4
5.86997	325.4	6.42	2.425	8.55	-290.4
5.88223	329.8	6.44	2.65	8.6	-290.4
5.8945	320.8	6.46	2.925	8.65	-290.4
5.90676	320.2	6.48	3.2	8.7	-290.4
5.91903	318	6.5	3.55	8.75	-290.4
5.93129	318.6	6.52	3.95	8.8	-290.4
5.94356	320.4	6.54	4.425	8.85	-290.4
5.95582	326.8	6.56	5	8.9	-290.4
5.96808	319.4	6.58	5.65	8.95	-290.4
5.98035	313.4	6.6	6.475	9	-290.4
5.99261	309	6.62	7.475	9.05	-290.4
6.00488	306.4	6.64	8.75	9.1	-290.4
6.01714	311.2	6.66	10.325	9.15	-290.4
6.02941	317.2	6.68	12.4	9.2	-290.4
6.04167	324.2	6.7	15.125	9.25	-290.4
6.05394	335.4	6.72	18.85	9.3	-290.4
6.0662	334.8	6.74	24.2	9.35	-290.4
6.07847	333.4	6.76	32.375	9.4	-290.4
6.09073	331.8	6.78	45.725	9.45	-290.4
6.103	332.8	6.8	68.25	9.5	-290.4
6.11526	326.4	6.82	105.25	9.55	-290.4
6.12753	324	6.84	160.225	9.6	-290.4
6.13979	321.2	6.86	222.85	9.65	-290.4
6.15206	326.2	6.88	250	9.7	-290.4
6.16432	322.8	6.9	211.425	9.75	-290.4
6.17659	321.2	6.92	148.025	9.8	-290.4
6.18885	322.2	6.94	96.55	9.85	-290.4
6.20112	320.6	6.96	62.825	9.9	-290.4
6.21338	316	6.98	42.525	9.95	-290.4
6.22565	322.6	7	30.45	10	-290.4
6.23791	325.8	7.02	22.975	10.05	-290.4
6.25018	318.4	7.04	18.025	10.1	-290.4
6.26244	322.2	7.06	14.525	10.15	-290.4
6.2747	318.4	7.08	11.95	10.2	-290.4
6.28697	311.2	7.1	9.975	10.25	-290.4
6.29923	308	7.12	8.475	10.3	-290.4
6.3115	318.6	7.14	7.275	10.35	-290.4
6.32376	321	7.16	6.3	10.4	-290.4
6.33603	328.4	7.18	5.525	10.45	-290.4
6.34829	326.6	7.2	4.875	10.5	-290.4
6.36056	323.8	7.22	4.325	10.55	-290.4
6.37282	315.6	7.24	3.875	10.6	-290.4
6.38509	311.2	7.26	3.475	10.65	-290.4
6.39735	307.4	7.28	3.15	10.7	-290.4
6.40962	307.4	7.3	2.875	10.75	-290.4
6.42188	313.2	7.32	2.625	10.8	-290.4
6.43415	320.2	7.34	2.4	10.85	-290.4
6.44641	319.2	7.36	2.2	10.9	-290.4
6.45868	321.4	7.38	2.025	10.95	-290.4
6.47094	330.4	7.4	1.875	11	-290.4
6.48321	334	7.42	1.75	11.05	-290.4
6.49547	331	7.44	1.625	11.1	-290.4
6.50774	332	7.46	1.525	11.15	-290.4
6.52	334.6	7.48	1.425	11.2	-290.4
6.53227	336.8	7.5	1.325	11.25	-290.4
6.54453	333.4	7.52	1.25	11.3	-290.4
6.5568	335	7.54	1.175	11.35	-290.4
6.56906	339.6	7.56	1.1	11.4	-290.4
6.58133	350.6	7.58	1.05	11.45	-290.4
6.59359	346.4	7.6	0.975	11.5	-290.392
6.60586	346.8	7.62	0.925	11.55	-290.367
6.61812	352.6	7.64	0.875	11.6	-290.356
6.63038	353.8	7.66	0.85	11.65	-290.339
6.64265	343.6	7.68	0.8	11.7	-290.311
6.65491	352.2	7.7	0.75	11.75	-290.257
6.66718	352.6	7.72	0.725	11.8	-290.133
6.67944	352	7.74	0.7	11.85	-289.742
6.69171	359.4	7.76	0.65	11.9	-283.751
6.70397	365.8	7.78	0.625	11.95	-274.549
6.71624	370.4	7.8	0.6	12	-288.698
6.7285	377.8	7.82	0.575	12.05	-290
6.74077	389.2	7.84	0.55	12.1	-290.209
6.75303	386	7.86	0.525	12.15	-290.288
6.7653	389.8	7.88	0.525	12.2	-290.327
6.77756	387.2	7.9	0.5	12.25	-290.348
6.78983	385.6	7.92	0.475	12.3	-290.362
6.80209	384.6	7.94	0.45	12.35	-290.378
6.81436	385.2	7.96	0.45	12.4	-290.4
6.82662	383.8	7.98	0.425	12.45	-290.4
6.83889	383.4	8	0.4	12.5	-290.4
6.85115	385	8.02	0.4	12.55	-290.4
6.86342	376.4	8.04	0.375	12.6	-290.4
6.87568	379.2	8.06	0.375	12.65	-290.4
6.88795	378	8.08	0.35	12.7	-290.4
6.90021	371.8	8.1	0.35	12.75	-290.4
6.91248	373.2	8.12	0.325	12.8	-290.4
6.92474	365.8	8.14	0.325	12.85	-290.4
6.93701	368.2	8.16	0.325	12.9	-290.4
6.94927	363	8.18	0.3	12.95	-290.4
6.96153	363.2	8.2	0.3	13	-290.4
6.9738	359	8.22	0.275	13.05	-290.4
6.98606	361.4	8.24	0.275	13.1	-290.4
6.99833	345.4	8.26	0.275	13.15	-290.4
7.01059	340.8	8.28	0.275	13.2	-290.4
7.02286	338.4	8.3	0.25	13.25	-290.4
7.03512	337.2	8.32	0.25	13.3	-290.4
7.04739	333.8	8.34	0	13.35	-290.395
7.05965	334.6	8.36	0	13.4	-290.378
7.07192	326	8.38	0	13.45	-290.37
7.08418	316	8.4	0	13.5	-290.359
7.09645	309.2	8.42	0	13.55	-290.34
7.10871	306.8	8.44	0	13.6	-290.305
7.12098	305	8.46	0	13.65	-290.227
7.13324	305.6	8.48	0	13.7	-289.986
7.14551	305.2	8.5	0	13.75	-286.745
7.15777	296.4	8.52	0	13.8	-279.58
7.17004	291	8.54	0	13.85	-288.608
7.1823	285.6	8.56	0	13.9	-290.09
7.19457	283.4	8.58	0	13.95	-290.258
7.20683	283.8	8.6	0	14	-290.318
7.2191	284.4	8.62	0	14.05	-290.347
7.23136	278.6	8.64	0	14.1	-290.363
7.24363	275.4	8.66	0	14.15	-290.373
7.25589	270.2	8.68	0	14.2	-290.382
7.26815	267.4	8.7	0	14.25	-290.398
7.28042	263.2	8.72	0	14.3	-290.246
7.29268	271.2	8.74	0	14.35	-289.885
7.30495	272.6	8.76	0	14.4	-289.703
7.31721	269.6	8.78	0	14.45	-289.441
7.32948	259.6	8.8	0	14.5	-289
7.34174	262.4	8.82	0	14.55	-288.166
7.35401	258.2	8.84	0	14.6	-286.281
7.36627	257	8.86	0	14.65	-280.395
7.37854	256.6	8.88	0	14.7	-193.684
7.3908	255.2	8.9	0	14.75	-57.6321
7.40307	253.2	8.92	0	14.8	-249.077
7.41533	246.6	8.94	0	14.85	-283.318
7.4276	248	8.96	0	14.9	-287.141
7.43986	252.4	8.98	0	14.95	-288.529
7.45213	258.4	9	0	15	-289.186
7.46439	257.8	9.02	0	15.05	-289.549
7.47666	262.8	9.04	0	15.1	-289.77
7.48892	261	9.06	0	15.15	-289.987
7.50119	257.4	9.08	0	15.2	-290.351
7.51345	257.6	9.1	0	15.25	-290.4
7.52572	253.2	9.12	0	15.3	-290.4
7.53798	250.6	9.14	0	15.35	-290.4
7.55025	254.6	9.16	0	15.4	-290.4
7.56251	258.8	9.18	0	15.45	-290.4
7.57478	259	9.2	0	15.5	-290.4
7.58704	265	9.22	0	15.55	-290.4
7.5993	264	9.24	0	15.6	-290.4
7.61157	257.4	9.26	0	15.65	-290.4
7.62383	252.8	9.28	0	15.7	-290.4
7.6361	254.8	9.3	0	15.75	-290.4
7.64836	252	9.32	0	15.8	-290.4
7.66063	251.4	9.34	0	15.85	-290.4
7.67289	252.6	9.36	0	15.9	-290.4
7.68516	255.2	9.38	0	15.95	-290.4
7.69742	259.4	9.4	0	16	-290.4
7.70969	254.8	9.42	0	16.05	-290.4
7.72195	254.4	9.44	0	16.1	-290.4
7.73422	251.2	9.46	0	16.15	-290.4
7.74648	248.4	9.48	0	16.2	-290.4
7.75875	238.6	9.5	0	16.25	-290.4
7.77101	239	9.52	0	16.3	-290.4
7.78328	237.8	9.54	0	16.35	-290.4
7.79554	240	9.56	0	16.4	-290.4
7.80781	242.2	9.58	0	16.45	-290.4
7.82007	242	9.6	0	16.5	-290.4
7.83234	246	9.62	0	16.55	-290.4
7.8446	243.2	9.64	0	16.6	-290.4
7.85687	237.6	9.66	0	16.65	-290.4
7.86913	237.2	9.68	0	16.7	-290.4
7.8814	238.8	9.7	0	16.75	-290.4
7.89366	234.8	9.72	0	16.8	-290.4
7.90593	236.6	9.74	0	16.85	-290.4
7.91819	242.4	9.76	0	16.9	-290.4
7.93045	241.2	9.78	0	16.95	-290.4
7.94272	245	9.8	0	17	-290.4
7.95498	239.4	9.82	0	17.05	-290.4
7.96725	238.2	9.84	0	17.1	-290.4
7.97951	237.6	9.86	0	17.15	-290.4
7.99178	235.4	9.88	0	17.2	-290.4
8.00404	230.6	9.9	0	17.25	-290.4
8.01631	238.8	9.92	0	17.3	-290.4
8.02857	244.4	9.94	0	17.35	-290.4
8.04084	241.2	9.96	0	17.4	-290.4
8.0531	239.6	9.98	0	17.45	-290.4
8.06537	236.8	10	0	17.5	-290.4
8.07763	223	10.02	0	17.55	-290.4
8.0899	219.8	10.04	0	17.6	-290.4
8.10216	220.2	10.06	0	17.65	-290.4
8.11443	221.6	10.08	0	17.7	-290.4
8.12669	224.8	10.1	0	17.75	-290.4
8.13896	236	10.12	0	17.8	-290.4
8.15122	241.8	10.14	0	17.85	-290.4
8.16349	244.4	10.16	0	17.9	-290.4
8.17575	244	10.18	0	17.95	-290.4
8.18802	245.2	10.2	0	18	-290.4
8.20028	243.8	10.22	0	18.05	-290.4
8.21254	234.6	10.24	0	18.1	-290.399
8.22481	234.8	10.26	0	18.15	-290.399
8.23708	230.2	10.28	0	18.2	-290.396
8.24934	226.6	10.3	0	18.25	-290.351
8.2616	227	10.32	0	18.3	-290.359
8.27387	233.4	10.34	0	18.35	-290.393
8.28613	234.8	10.36	0	18.4	-290.399
8.2984	237.6	10.38	0	18.45	-290.399
8.31066	238	10.4	0	18.5	-290.4
8.32293	236.4	10.42	0	18.55	-290.391
8.33519	231.8	10.44	0	18.6	-290.353
8.34746	228.8	10.46	0	18.65	-290.325
8.35972	229.6	10.48	0	18.7	-290.299
8.37199	228.4	10.5	0	18.75	-290.256
8.38425	232	10.52	0	18.8	-290.179
8.39652	227.4	10.54	0	18.85	-290.015
8.40878	228.6	10.56	0	18.9	-289.567
8.42105	223.6	10.58	0	18.95	-286.146
8.43331	218.4	10.6	0	19	-259.49
8.44558	217	10.62	0	19.05	-274.66
8.45784	219.6	10.64	0	19.1	-288.917
8.47011	221.4	10.66	0	19.15	-289.878
8.48237	219	10.68	0	19.2	-290.125
8.49464	221.6	10.7	0	19.25	-290.23
8.5069	221.2	10.72	0	19.3	-290.284
8.51917	219	10.74	0	19.35	-290.316
8.53143	215.2	10.76	0	19.4	-290.336
8.54369	221.8	10.78	0	19.45	-290.38
8.55596	225.6	10.8	0	19.5	-290.4
8.56822	226.6	10.82	0	19.55	-290.4
8.58049	224	10.84	0	19.6	-290.4
8.59275	224	10.86	0	19.65	-290.4
8.60502	219.8	10.88	0	19.7	-290.4
8.61728	221.8	10.9	0	19.75	-290.4
8.62955	215.8	10.92	0	19.8	-290.4
8.64181	225.4	10.94	0	19.85	-290.4
8.65408	227.2	10.96	0	19.9	-290.4
8.66634	232.8	10.98	0	19.95	-290.4
8.67861	233.8	11	0	20	-290.4
8.69087	235.6	11.02	0	20.05	-290.4
8.70314	230	11.04	0	20.1	-290.4
8.7154	224.6	11.06	0	20.15	-290.4
8.72767	220.4	11.08	0	20.2	-290.4
8.73993	212.6	11.1	0.025	20.25	-290.4
8.7522	213.6	11.12	0.025	20.3	-290.396
8.76446	216	11.14	0.025	20.35	-290.391
8.77673	216.2	11.16	0.025	20.4	-290.387
8.78899	218.6	11.18	0.025	20.45	-290.382
8.80126	217.2	11.2	0.025	20.5	-290.374
8.81352	210.6	11.22	0.025	20.55	-290.358
8.82579	204.8	11.24	0.025	20.6	-290.325
8.83805	202	11.26	0.025	20.65	-290.228
8.85032	200.2	11.28	0.025	20.7	-289.055
8.86258	203.6	11.3	0.025	20.75	-286.186
8.87485	210	11.32	0.025	20.8	-288.181
8.88711	213.8	11.34	0.025	20.85	-290.19
8.89937	214.6	11.36	0.025	20.9	-290.319
8.91164	210.4	11.38	0.025	20.95	-290.356
8.9239	215.4	11.4	0.025	21	-290.372
8.93617	217.4	11.42	0.025	21.05	-290.381
8.94843	214.6	11.44	0.025	21.1	-290.386
8.9607	217.4	11.46	0.05	21.15	-290.389
8.97296	219.4	11.48	0.05	21.2	-290.397
8.98523	212.8	11.5	0.05	21.25	-290.4
8.99749	204.6	11.52	0.05	21.3	-290.4
9.00976	206	11.54	0.05	21.35	-290.4
9.02202	201.8	11.56	0.075	21.4	-290.4
9.03429	202.2	11.58	0.075	21.45	-290.4
9.04655	200.2	11.6	0.075	21.5	-290.4
9.05882	204.8	11.62	0.1	21.55	-290.4
9.07108	204.6	11.64	0.1	21.6	-290.4
9.08335	207.6	11.66	0.125	21.65	-290.4
9.09561	206.6	11.68	0.15	21.7	-290.4
9.10788	205	11.7	0.15	21.75	-290.4
9.12014	208	11.72	0.2	21.8	-290.4
9.13241	203.2	11.74	0.225	21.85	-290.4
9.14467	201	11.76	0.3	21.9	-290.4
9.15694	205.2	11.78	0.375	21.95	-290.4
9.1692	209.2	11.8	0.475	22	-290.4
9.18147	201.4	11.82	0.65	22.05	-290.4
9.19373	212.2	11.84	0.95	22.1	-290.4
9.206	216.2	11.86	1.45	22.15	-290.4
9.21826	213.4	11.88	2.25	22.2	-290.399
9.23052	210.8	11.9	3.3	22.25	-290.399
9.24279	209.4	11.92	4.175	22.3	-290.399
9.25505	203.6	11.94	4.025	22.35	-290.397
9.26732	201.2	11.96	3.025	22.4	-290.394
9.27958	195.4	11.98	2.025	22.45	-290.36
9.29185	196.2	12	1.3	22.5	-290.239
9.30411	204.2	12.02	0.875	22.55	-290.303
9.31638	201.2	12.04	0.6	22.6	-290.39
9.32864	203	12.06	0.45	22.65	-290.397
9.34091	211.6	12.08	0.35	22.7	-290.398
9.35317	210.8	12.1	0.275	22.75	-290.399
9.36544	207.4	12.12	0.225	22.8	-290.399
9.3777	205.8	12.14	0.175	22.85	-290.399
9.38997	204.2	12.16	0.15	22.9	-290.4
9.40223	200.4	12.18	0.125	22.95	-290.4
9.4145	201	12.2	0.125	23	-290.4
9.42676	193.8	12.22	0.1	23.05	-290.4
9.43903	191.4	12.24	0.1	23.1	-290.4
9.45129	185	12.26	0.075	23.15	-290.4
9.46356	182.4	12.28	0.075	23.2	-290.4
9.47582	179.8	12.3	0.05	23.25	-290.4
9.48809	180	12.32	0.05	23.3	-290.4
9.50035	185.8	12.34	0.075	23.35	-290.4
9.51262	183.4	12.36	0.05	23.4	-290.4
9.52488	182.8	12.38	0.05	23.45	-290.4
9.53715	183	12.4	0.05	23.5	-290.4
9.54941	189.8	12.42	0.05	23.55	-290.394
9.56167	193.8	12.44	0.05	23.6	-290.39
9.57394	199	12.46	0.05	23.65	-290.385
9.5862	196	12.48	0.05	23.7	-290.379
9.59847	197.2	12.5	0.05	23.75	-290.37
9.61073	195.8	12.52	0.05	23.8	-290.354
9.623	187.2	12.54	0.05	23.85	-290.317
9.63526	185.2	12.56	0.05	23.9	-290.213
9.64753	190.2	12.58	0.025	23.95	-289.028
9.65979	193.8	12.6	0.025	24	-285.624
9.67206	192.4	12.62	0.025	24.05	-287.304
9.68432	196.4	12.64	0.025	24.1	-290.061
9.69659	203.8	12.66	0.025	24.15	-290.296
9.70885	205	12.68	0.025	24.2	-290.346
9.72112	203.4	12.7	0.025	24.25	-290.366
9.73338	204.2	12.72	0.025	24.3	-290.377
9.74565	202.8	12.74	0.025	24.35	-290.383
9.75791	197.6	12.76	0.025	24.4	-290.387
9.77018	193.2	12.78	0.025	24.45	-290.395
9.78244	189.8	12.8	0.025	24.5	-290.399
9.79471	189.8	12.82	0.025	24.55	-290.399
9.80697	183.8	12.84	0.05	24.6	-290.398
9.81924	186.4	12.86	0.05	24.65	-290.397
9.8315	186.4	12.88	0.05	24.7	-290.396
9.84376	190	12.9	0.05	24.75	-290.394
9.85603	187	12.92	0.05	24.8	-290.39
9.8683	189.2	12.94	0.05	24.85	-290.382
9.88056	185.2	12.96	0.05	24.9	-290.356
9.89282	187	12.98	0.05	24.95	-290.009
9.90509	183.8	13	0.05	25	-289.559
9.91735	184	13.02	0.05	25.05	-289.784
9.92962	183.4	13.04	0.05	25.1	-290.336
9.94188	186.6	13.06	0.05	25.15	-290.379
9.95415	182.2	13.08	0.05	25.2	-290.389
9.96641	184	13.1	0.05	25.25	-290.393
9.97868	182	13.12	0.05	25.3	-290.395
9.99094	192.8	13.14	0.075	25.35	-290.397
10.0032	185.6	13.16	0.075	25.4	-290.397
10.0155	187.6	13.18	0.075	25.45	-290.399
10.0277	187	13.2	0.075	25.5	-290.4
10.04	195.6	13.22	0.075	25.55	-290.4
10.0523	180.4	13.24	0.075	25.6	-290.4
10.0645	186.4	13.26	0.1	25.65	-290.4
10.0768	190.2	13.28	0.1	25.7	-290.4
10.0891	187.6	13.3	0.1	25.75	-290.271
10.1013	183.4	13.32	0.125	25.8	-290.193
10.1136	193.2	13.34	0.125	25.85	-290.098
10.1258	195.4	13.36	0.15	25.9	-289.99
10.1381	191	13.38	0.15	25.95	-289.813
10.1504	188.8	13.4	0.175	26	-289.489
10.1626	187.4	13.42	0.175	26.05	-288.791
10.1749	183	13.44	0.2	26.1	-286.8
10.1872	177.6	13.46	0.225	26.15	-265.593
10.1994	180.8	13.48	0.25	26.2	-193.408
10.2117	181	13.5	0.3	26.25	-230.21
10.224	176.2	13.52	0.35	26.3	-280.71
10.2362	177.8	13.54	0.4	26.35	-288.098
10.2485	173.2	13.56	0.475	26.4	-289.237
10.2608	170.2	13.58	0.575	26.45	-289.693
10.273	168.8	13.6	0.7	26.5	-289.924
10.2853	172.6	13.62	0.85	26.55	-290.057
10.2976	169.2	13.64	1.1	26.6	-290.141
10.3098	174	13.66	1.45	26.65	-290.264
10.3221	170.6	13.68	2.025	26.7	-290.324
10.3344	173.8	13.7	3.025	26.75	-290.363
10.3466	172.8	13.72	4.625	26.8	-290.351
10.3589	176	13.74	7.1	26.85	-290.331
10.3712	177.4	13.76	10.075	26.9	-290.297
10.3834	181.4	13.78	11.75	26.95	-290.228
10.3957	175.4	13.8	10.35	27	-290.057
10.4079	172.4	13.82	7.375	27.05	-289.232
10.4202	170.8	13.84	4.85	27.1	-276.455
10.4325	169	13.86	3.15	27.15	-284.543
10.4447	166.4	13.88	2.1	27.2	-286.174
10.457	174.4	13.9	1.5	27.25	-289.931
10.4693	176	13.92	1.125	27.3	-290.195
10.4815	178	13.94	0.875	27.35	-290.282
10.4938	177.6	13.96	0.7	27.4	-290.322
10.5061	178.8	13.98	0.575	27.45	-290.344
10.5183	176.4	14	0.475	27.5	-290.356
10.5306	171.8	14.02	0.4	27.55	-290.364
10.5428	171.2	14.04	0.35	27.6	-290.38
10.5551	166.2	14.06	0.3	27.65	-290.38
10.5674	169.6	14.08	0.275	27.7	-290.347
10.5797	169	14.1	0.225	27.75	-289.723
10.5919	176.2	14.12	0.2	27.8	-290.003
10.6042	174.8	14.14	0.175	27.85	-289.989
10.6164	178.4	14.16	0.175	27.9	-290.349
10.6287	173.6	14.18	0.15	27.95	-290.37
10.641	176.8	14.2	0.125	28	-290.371
10.6532	174.4	14.22	0.125	28.05	-290.363
10.6655	172	14.24	0.125	28.1	-290.345
10.6778	168.8	14.26	0.1	28.15	-290.297
10.69	165.4	14.28	0.1	28.2	-290.096
10.7023	167.4	14.3	0.1	28.25	-286.582
10.7146	165.6	14.32	0.075	28.3	-288.578
10.7268	164.8	14.34	0.075	28.35	-288.483
10.7391	166.4	14.36	0.075	28.4	-290.211
10.7514	171.8	14.38	0.075	28.45	-290.324
10.7636	170.4	14.4	0.075	28.5	-290.354
10.7759	171.4	14.42	0.05	28.55	-290.367
10.7881	168.8	14.44	0.05	28.6	-290.371
10.8004	167.2	14.46	0.05	28.65	-290.371
10.8127	166.8	14.48	0.05	28.7	-290.364
10.8249	162	14.5	0.05	28.75	-290.347
10.8372	163.4	14.52	0.05	28.8	-290.256
10.8495	168	14.54	0.05	28.85	-288.6
10.8617	167	14.56	0.05	28.9	-289.466
10.874	168.2	14.58	0.05	28.95	-289.327
10.8863	166	14.6	0.025	29	-290.295
10.8985	169.8	14.62	0.025	29.05	-290.361
10.9108	170	14.64	0.025	29.1	-290.379
10.9231	177.8	14.66	0.025	29.15	-290.387
10.9353	181	14.68	0.025	29.2	-290.391
10.9476	183.8	14.7	0.025	29.25	-290.391
10.9599	177.6	14.72	0.025	29.3	-290.391
10.9721	182.6	14.74	0.025	29.35	-290.392
10.9844	178.4	14.76	0.025	29.4	-290.391
10.9967	169.2	14.78	0.025	29.45	-290.388
11.0089	165.6	14.8	0.025	29.5	-290.382
11.0212	169.4	14.82	0.025	29.55	-290.37
11.0335	165.4	14.84	0.025	29.6	-290.341
11.0457	161.6	14.86	0.025	29.65	-290.197
11.058	164.4	14.88	0.025	29.7	-288.065
11.0702	166.2	14.9	0.025	29.75	-289.552
11.0825	164	14.92	0.025	29.8	-289.427
11.0948	163.8	14.94	0.025	29.85	-290.301
11.107	175	14.96	0.025	29.9	-290.357
11.1193	171.6	14.98	0.025	29.95	-290.37
11.1316	172	15	0.025	30	-290.375
11.1438	170.4	15.02	0.025	30.05	-290.374
11.1561	170	15.04	0.025	30.1	-290.369
11.1684	163.8	15.06	0.025	30.15	-290.356
11.1806	169.4	15.08	0.025	30.2	-290.323
11.1929	171.4	15.1	0.025	30.25	-290.179
11.2051	172.2	15.12	0.025	30.3	-287.681
11.2174	170.8	15.14	0.025	30.35	-289.065
11.2297	164.2	15.16	0.025	30.4	-288.655
11.2419	161	15.18	0	30.45	-290.206
11.2542	156.8	15.2	0	30.5	-290.322
11.2665	159	15.22	0	30.55	-290.342
11.2787	154.6	15.24	0	30.6	-290.34
11.291	158.6	15.26	0	30.65	-290.312
11.3033	159	15.28	0	30.7	-290.202
11.3155	161	15.3	0	30.75	-288.3
11.3278	160.8	15.32	0	30.8	-288.301
11.3401	165	15.34	0	30.85	-288.278
11.3523	163.4	15.36	0	30.9	-290.071
11.3646	169.6	15.38	0	30.95	-290.319
11.3769	168.8	15.4	0	31	-290.359
11.3891	162.8	15.42	0	31.05	-290.375
11.4014	162.2	15.44	0	31.1	-290.383
11.4137	165.6	15.46	0	31.15	-290.387
11.4259	160.6	15.48	0	31.2	-290.39
11.4382	163.8	15.5	0	31.25	-290.395
11.4505	170	15.52	0	31.3	-290.398
11.4627	172.6	15.54	0	31.35	-290.4
11.475	168.2	15.56	0	31.4	-290.4
11.4872	167.2	15.58	0	31.45	-290.399
11.4995	163.2	15.6	0	31.5	-290.398
11.5118	158.4	15.62	0	31.55	-290.397
11.524	156.8	15.64	0	31.6	-290.396
11.5363	154.8	15.66	0	31.65	-290.394
11.5486	155.6	15.68	0	31.7	-290.391
11.5608	157	15.7	0	31.75	-290.386
11.5731	160.2	15.72	0	31.8	-290.372
11.5854	160	15.74	0	31.85	-290.31
11.5976	162.4	15.76	0	31.9	-289.35
11.6099	161.2	15.78	0	31.95	-290.009
11.6222	157.2	15.8	0	32	-289.806
11.6344	152.4	15.82	0	32.05	-290.335
11.6467	150	15.84	0	32.1	-290.368
11.659	146.4	15.86	0	32.15	-290.383
11.6712	149.6	15.88	0	32.2	-290.385
11.6835	145.8	15.9	0	32.25	-290.394
11.6958	147.2	15.92	0	32.3	-290.396
11.708	147.6	15.94	0	32.35	-290.397
11.7203	148	15.96	0	32.4	-290.399
11.7325	147.6	15.98	0	32.45	-290.399
11.7448	157	16	0	32.5	-290.4
11.7571	161.4	16.02	0	32.55	-290.4
11.7693	166.2	16.04	0	32.6	-290.4
11.7816	172.4	16.06	0	32.65	-290.382
11.7939	170.6	16.08	0	32.7	-290.375
11.8061	167.8	16.1	0	32.75	-290.36
11.8184	170	16.12	0	32.8	-290.347
11.8307	169.8	16.14	0	32.85	-290.326
11.8429	168.6	16.16	0	32.9	-290.291
11.8552	168	16.18	0	32.95	-290.22
11.8674	167	16.2	0	33	-290.05
11.8797	158.8	16.22	0	33.05	-289.295
11.892	155	16.24	0	33.1	-277.53
11.9042	152.8	16.26	0	33.15	-285.343
11.9165	149.6	16.28	0	33.2	-282.378
11.9288	153.2	16.3	0	33.25	-289.387
11.941	156.8	16.32	0	33.3	-290.105
11.9533	157.2	16.34	0	33.35	-290.239
11.9656	157.4	16.36	0	33.4	-290.293
11.9778	157.2	16.38	0	33.45	-290.316
11.9901	153	16.4	0	33.5	-290.319
12.0024	154.2	16.42	0	33.55	-290.287
12.0146	157.6	16.44	0	33.6	-289.774
12.0269	158.8	16.46	0	33.65	-288.761
12.0392	160.8	16.48	0	33.7	-289.673
12.0514	161.6	16.5	0	33.75	-289.923
12.0637	157.4	16.52	0	33.8	-290.341
12.076	151.6	16.54	0	33.85	-290.373
12.0882	149.8	16.56	0	33.9	-290.384
12.1005	151.2	16.58	0	33.95	-290.39
12.1128	151.4	16.6	0	34	-290.393
12.125	151.8	16.62	0	34.05	-290.394
12.1373	153.8	16.64	0	34.1	-290.396
12.1495	157.2	16.66	0	34.15	-290.399
12.1618	158.8	16.68	0	34.2	-290.399
12.1741	160.2	16.7	0	34.25	-290.4
12.1863	166.2	16.72	0	34.3	-290.4
12.1986	163.6	16.74	0	34.35	-290.4
12.2109	166.2	16.76	0	34.4	-290.4
12.2231	163.8	16.78	0	34.45	-290.4
12.2354	158.8	16.8	0	34.5	-290.4
12.2477	154.8	16.82	0	34.55	-290.4
12.2599	156.8	16.84	0	34.6	-290.399
12.2722	157.6	16.86	0	34.65	-290.399
12.2845	157.6	16.88	0	34.7	-290.399
12.2967	159.8	16.9	0	34.75	-290.398
12.309	157.8	16.92	0	34.8	-290.395
12.3212	159.4	16.94	0	34.85	-290.383
12.3335	156	16.96	0	34.9	-290.231
12.3458	158.8	16.98	0	34.95	-290.352
12.3581	161	17	0	35	-290.308
12.3703	164.2	17.02	0	35.05	-290.388
12.3826	161.8	17.04	0	35.1	-290.397
12.3948	158	17.06	0	35.15	-290.398
12.4071	152.6	17.08	0	35.2	-290.399
12.4194	153.2	17.1	0	35.25	-290.399
12.4316	152	17.12	0	35.3	-290.399
12.4439	156.2	17.14	0	35.35	-290.396
12.4562	156.2	17.16	0	35.4	-290.395
12.4684	152	17.18	0	35.45	-290.392
12.4807	150.4	17.2	0	35.5	-290.39
12.493	151	17.22	0	35.55	-290.386
12.5052	149.4	17.24	0	35.6	-290.379
12.5175	154.2	17.26	0	35.65	-290.365
12.5297	159.2	17.28	0	35.7	-290.329
12.542	161.8	17.3	0	35.75	-290.14
12.5543	160.6	17.32	0	35.8	-287.812
12.5665	163.8	17.34	0	35.85	-289.641
12.5788	158.4	17.36	0	35.9	-288.941
12.5911	163	17.38	0	35.95	-290.161
12.6033	159.6	17.4	0	36	-290.31
12.6156	160.2	17.42	0	36.05	-290.323
12.6279	153.4	17.44	0	36.1	-290.311
12.6401	156.8	17.46	0	36.15	-290.274
12.6524	152.6	17.48	0	36.2	-290.181
12.6647	152	17.5	0	36.25	-289.844
12.6769	152.4	17.52	0	36.3	-284.435
12.6892	158.2	17.54	0	36.35	-285.174
12.7015	155.4	17.56	0	36.4	-286.169
12.7137	158	17.58	0	36.45	-288.416
12.726	156.2	17.6	0	36.5	-289.527
12.7383	156.2	17.62	0	36.55	-290.107
12.7505	156.6	17.64	0	36.6	-289.995
12.7628	157.8	17.66	0	36.65	-290.297
12.7751	160.6	17.68	0	36.7	-290.35
12.7873	164.4	17.7	0	36.75	-290.365
12.7996	165.6	17.72	0	36.8	-290.374
12.8118	162	17.74	0	36.85	-290.388
12.8241	164.4	17.76	0	36.9	-290.39
12.8364	159.6	17.78	0	36.95	-290.39
12.8486	158.2	17.8	0	37	-290.314
12.8609	154.6	17.82	0	37.05	-290.363
12.8732	154.4	17.84	0	37.1	-290.347
12.8854	152.2	17.86	0	37.15	-290.382
12.8977	155	17.88	0	37.2	-290.391
12.91	161.2	17.9	0	37.25	-290.387
12.9222	162.8	17.92	0	37.3	-290.375
12.9345	165.2	17.94	0	37.35	-290.279
12.9468	168.6	17.96	0	37.4	-289.58
12.959	164.2	17.98	0	37.45	-290.219
12.9713	163.6	18	0	37.5	-289.983
12.9835	164.8	18.02	0	37.55	-290.345
12.9958	162	18.04	0	37.6	-290.384
13.0081	159.2	18.06	0	37.65	-290.392
13.0204	160	18.08	0	37.7	-290.395
13.0326	155.4	18.1	0	37.75	-290.396
13.0449	151.6	18.12	0	37.8	-290.397
13.0571	147.6	18.14	0	37.85	-290.398
13.0694	147.2	18.16	0	37.9	-290.399
13.0817	145	18.18	0.025	37.95	-290.399
13.0939	143.4	18.2	0.025	38	-290.4
13.1062	146.6	18.22	0.025	38.05	-290.399
13.1185	148.8	18.24	0.05	38.1	-290.399
13.1307	149.8	18.26	0.075	38.15	-290.399
13.143	151.2	18.28	0.05	38.2	-290.398
13.1553	152.4	18.3	0.05	38.25	-290.397
13.1675	152.6	18.32	0.025	38.3	-290.396
13.1798	152.4	18.34	0.025	38.35	-290.394
13.1921	152.2	18.36	0	38.4	-290.39
13.2043	153.8	18.38	0	38.45	-290.378
13.2166	152	18.4	0	38.5	-290.232
13.2288	151	18.42	0	38.55	-289.913
13.2411	153.2	18.44	0	38.6	-290.272
13.2534	156	18.46	0	38.65	-290.152
13.2656	156.8	18.48	0	38.7	-290.372
13.2779	155.8	18.5	0	38.75	-290.389
13.2902	151	18.52	0	38.8	-290.392
13.3024	148.4	18.54	0	38.85	-290.393
13.3147	144.6	18.56	0	38.9	-290.39
13.327	140.8	18.58	0	38.95	-290.379
13.3392	145.6	18.6	0	39	-290.2
13.3515	148.2	18.62	0	39.05	-290.239
13.3638	151.8	18.64	0	39.1	-290.29
13.376	150.6	18.66	0	39.15	-290.313
13.3883	155.2	18.68	0	39.2	-290.385
13.4006	153	18.7	0	39.25	-290.388
13.4128	155.8	18.72	0	39.3	-290.38
13.4251	157.4	18.74	0	39.35	-290.282
13.4374	160.4	18.76	0	39.4	-289.959
13.4496	160.2	18.78	0	39.45	-290.305
13.4619	157.2	18.8	0	39.5	-290.165
13.4741	158	18.82	0	39.55	-290.37
13.4864	153.8	18.84	0	39.6	-290.391
13.4987	150.4	18.86	0	39.65	-290.395
13.5109	146.8	18.88	0	39.7	-290.397
13.5232	151.2	18.9	0	39.75	-290.398
13.5355	150.8	18.92	0	39.8	-290.398
13.5477	152.6	18.94	0	39.85	-290.395
13.56	152.2	18.96	0	39.9	-290.386
13.5723	154.6	18.98	0	39.95	-290.382
13.5845	157.4	19	0	40	-290.37
13.5968	158.4	19.02	0
13.6091	157.4	19.04	0
13.6213	153.6	19.06	0
13.6336	150	19.08	0
13.6458	147.6	19.1	0
13.6581	144.2	19.12	0
13.6704	149.6	19.14	0
13.6827	151.4	19.16	0
13.6949	156	19.18	0
13.7072	153.6	19.2	0
13.7194	155.2	19.22	0
13.7317	146.8	19.24	0
13.744	148.2	19.26	0
13.7562	147.2	19.28	0
13.7685	145.8	19.3	0
13.7808	140	19.32	0
13.793	140.8	19.34	0
13.8053	139.8	19.36	0
13.8176	139.2	19.38	0
13.8298	140.2	19.4	0
13.8421	142.2	19.42	0
13.8544	144.8	19.44	0
13.8666	147.2	19.46	0
13.8789	145.4	19.48	0
13.8911	148.8	19.5	0
13.9034	152.2	19.52	0
13.9157	152.6	19.54	0
13.9279	152.6	19.56	0
13.9402	158.6	19.58	0
13.9525	157.2	19.6	0
13.9647	158.4	19.62	0
13.977	158.2	19.64	0
13.9893	160.8	19.66	0
14.0015	154	19.68	0
14.0138	153.4	19.7	0
14.0261	155.4	19.72	0
14.0383	155	19.74	0
14.0506	155.6	19.76	0
14.0629	156	19.78	0
14.0751	153.8	19.8	0
14.0874	150.8	19.82	0
14.0997	149.4	19.84	0
14.1119	146.2	19.86	0
14.1242	147.2	19.88	0
14.1364	150.4	19.9	0
14.1487	150.6	19.92	0
14.161	149.8	19.94	0
14.1732	153.4	19.96	0
14.1855	165	19.98	0
14.1978	164.8	20	0
14.21	162.4	20.02	0
14.2223	163.4	20.04	0
14.2346	163.6	20.06	0
14.2468	156.6	20.08	0
14.2591	157.6	20.1	0
14.2714	159.6	20.12	0
14.2836	160	20.14	0
14.2959	159.2	20.16	0
14.3081	153.6	20.18	0
14.3204	154.4	20.2	0
14.3327	151.2	20.22	0
14.345	153.8	20.24	0
14.3572	152.6	20.26	0
14.3695	156.6	20.28	0.025
14.3817	153.8	20.3	0.025
14.394	160	20.32	0.025
14.4063	159	20.34	0.025
14.4185	156.8	20.36	0.025
14.4308	156.8	20.38	0.025
14.4431	154.6	20.4	0.025
14.4553	154.2	20.42	0.025
14.4676	153.6	20.44	0.025
14.4799	159.8	20.46	0.025
14.4921	156.2	20.48	0.05
14.5044	157.6	20.5	0.05
14.5167	157.6	20.52	0.05
14.5289	158	20.54	0.075
14.5412	153.2	20.56	0.075
14.5534	155.8	20.58	0.1
14.5657	157.2	20.6	0.125
14.578	154.8	20.62	0.175
14.5902	154	20.64	0.275
14.6025	152.8	20.66	0.4
14.6148	152.4	20.68	0.6
14.627	154.4	20.7	0.925
14.6393	156.6	20.72	1.25
14.6516	159.2	20.74	1.35
14.6638	163.2	20.76	1.075
14.6761	158	20.78	0.75
14.6884	157.8	20.8	0.475
14.7006	155.2	20.82	0.325
14.7129	152	20.84	0.225
14.7252	149.6	20.86	0.15
14.7374	151	20.88	0.125
14.7497	144.6	20.9	0.1
14.762	144.2	20.92	0.075
14.7742	139.4	20.94	0.075
14.7865	136.6	20.96	0.05
14.7987	136	20.98	0.05
14.811	137.8	21	0.05
14.8233	138.6	21.02	0.025
14.8355	150	21.04	0.025
14.8478	149.2	21.06	0.025
14.8601	151.6	21.08	0.025
14.8723	151	21.1	0.025
14.8846	151.6	21.12	0.025
14.8969	146	21.14	0.025
14.9091	144.2	21.16	0.025
14.9214	148.6	21.18	0.025
14.9337	152	21.2	0.025
14.9459	151.4	21.22	0
14.9582	149.8	21.24	0
14.9704	153	21.26	0
14.9827	147.6	21.28	0
14.995	148.8	21.3	0
15.0073	148.4	21.32	0
15.0195	154.2	21.34	0
15.0318	156.2	21.36	0
15.044	159	21.38	0
15.0563	157.2	21.4	0
15.0686	155.2	21.42	0
15.0808	147.8	21.44	0
15.0931	147	21.46	0
15.1054	148.6	21.48	0
15.1176	147.2	21.5	0
15.1299	148.6	21.52	0
15.1422	153.4	21.54	0
15.1544	155.4	21.56	0
15.1667	150.2	21.58	0
15.179	149.4	21.6	0
15.1912	147.8	21.62	0
15.2035	148.6	21.64	0
15.2157	146.2	21.66	0
15.228	148.6	21.68	0
15.2403	153.4	21.7	0
15.2525	154	21.72	0
15.2648	149	21.74	0
15.2771	146.2	21.76	0
15.2893	148.6	21.78	0
15.3016	138	21.8	0
15.3139	138.2	21.82	0
15.3261	139.8	21.84	0
15.3384	144.6	21.86	0
15.3507	143.4	21.88	0
15.3629	152.2	21.9	0
15.3752	150.2	21.92	0
15.3875	152.8	21.94	0
15.3997	153.2	21.96	0
15.412	149.6	21.98	0
15.4243	145.8	22	0
15.4365	153.8	22.02	0
15.4488	152	22.04	0
15.461	146.6	22.06	0
15.4733	147.6	22.08	0
15.4856	150.2	22.1	0
15.4978	148.4	22.12	0
15.5101	151.4	22.14	0
15.5224	154.4	22.16	0
15.5346	155.2	22.18	0
15.5469	152.8	22.2	0
15.5592	148.8	22.22	0
15.5714	142.2	22.24	0
15.5837	141.2	22.26	0
15.596	143.8	22.28	0
15.6082	145.4	22.3	0
15.6205	144.8	22.32	0
15.6327	149	22.34	0
15.645	150.6	22.36	0
15.6573	151.2	22.38	0
15.6695	151.8	22.4	0
15.6818	157.8	22.42	0
15.6941	155.6	22.44	0
15.7063	159	22.46	0
15.7186	159.2	22.48	0
15.7309	162.6	22.5	0
15.7431	161.2	22.52	0
15.7554	165.6	22.54	0
15.7677	170.4	22.56	0
15.7799	164	22.58	0
15.7922	161	22.6	0
15.8045	153.8	22.62	0
15.8167	151.2	22.64	0
15.829	140	22.66	0
15.8413	148.2	22.68	0
15.8535	149.8	22.7	0
15.8658	148.8	22.72	0
15.878	146.6	22.74	0
15.8903	147.8	22.76	0
15.9026	147.6	22.78	0
15.9148	146.6	22.8	0
15.9271	148.8	22.82	0
15.9394	149.2	22.84	0
15.9516	149.8	22.86	0
15.9639	146.6	22.88	0
15.9762	145	22.9	0
15.9884	149	22.92	0
16.0007	150	22.94	0
16.013	151	22.96	0
16.0252	147.2	22.98	0
16.0375	148.4	23	0
16.0497	146.4	23.02	0
16.062	150.6	23.04	0
16.0743	151.4	23.06	0
16.0865	156.6	23.08	0
16.0988	159.4	23.1	0
16.1111	161.8	23.12	0
16.1233	153	23.14	0
16.1356	151.4	23.16	0
16.1479	148.8	23.18	0
16.1601	146.6	23.2	0
16.1724	148.2	23.22	0
16.1847	152.6	23.24	0
16.1969	153.2	23.26	0
16.2092	152.8	23.28	0
16.2215	155.4	23.3	0
16.2337	152.8	23.32	0
16.246	152.8	23.34	0
16.2583	153.8	23.36	0
16.2705	158.4	23.38	0
16.2828	156.2	23.4	0
16.295	156.8	23.42	0
16.3073	155	23.44	0
16.3196	159	23.46	0
16.3318	154.8	23.48	0
16.3441	151.8	23.5	0.025
16.3564	149	23.52	0.025
16.3686	152.8	23.54	0.025
16.3809	152.2	23.56	0.025
16.3932	150.6	23.58	0.025
16.4054	151.2	23.6	0.025
16.4177	152	23.62	0.025
16.43	146	23.64	0.025
16.4422	144.2	23.66	0.025
16.4545	148.6	23.68	0.025
16.4668	146.6	23.7	0.05
16.479	144.8	23.72	0.05
16.4913	147.8	23.74	0.05
16.5036	144.2	23.76	0.05
16.5158	141.8	23.78	0.075
16.5281	145.2	23.8	0.075
16.5404	150.8	23.82	0.1
16.5526	154.4	23.84	0.125
16.5649	157.8	23.86	0.175
16.5771	156.2	23.88	0.25
16.5894	155.6	23.9	0.35
16.6017	153.4	23.92	0.55
16.6139	151.2	23.94	0.825
16.6262	148.4	23.96	1.2
16.6385	148.4	23.98	1.525
16.6507	149.4	24	1.45
16.663	147.2	24.02	1.075
16.6753	150.4	24.04	0.725
16.6875	152	24.06	0.475
16.6998	153.6	24.08	0.3
16.7121	150.6	24.1	0.225
16.7243	150.8	24.12	0.15
16.7366	147	24.14	0.125
16.7489	146.8	24.16	0.1
16.7611	145	24.18	0.075
16.7734	147.6	24.2	0.075
16.7856	145.8	24.22	0.05
16.7979	143	24.24	0.075
16.8102	143.8	24.26	0.075
16.8224	142.8	24.28	0.075
16.8347	141.8	24.3	0.075
16.847	143.4	24.32	0.075
16.8592	154.2	24.34	0.075
16.8715	151.4	24.36	0.075
16.8838	154.8	24.38	0.075
16.896	158.2	24.4	0.075
16.9083	157.6	24.42	0.075
16.9206	151.8	24.44	0.075
16.9328	153.2	24.46	0.075
16.9451	150.8	24.48	0.075
16.9574	148.4	24.5	0.075
16.9696	148.6	24.52	0.075
16.9819	144	24.54	0.075
16.9942	145.8	24.56	0.075
17.0064	148	24.58	0.075
17.0187	147.6	24.6	0.075
17.0309	149	24.62	0.075
17.0432	155	24.64	0.1
17.0555	153.2	24.66	0.1
17.0677	151	24.68	0.1
17.08	148.4	24.7	0.1
17.0923	143.6	24.72	0.125
17.1045	142.6	24.74	0.125
17.1168	142.6	24.76	0.125
17.1291	151	24.78	0.15
17.1413	157.6	24.8	0.175
17.1536	163	24.82	0.175
17.1658	164.6	24.84	0.225
17.1781	161.4	24.86	0.25
17.1904	152.4	24.88	0.325
17.2026	152	24.9	0.45
17.2149	154	24.92	0.625
17.2272	151.6	24.94	0.9
17.2394	150.6	24.96	1.225
17.2517	154.4	24.98	1.425
17.264	151	25	1.275
17.2762	150.4	25.02	0.975
17.2885	150.4	25.04	0.7
17.3008	157	25.06	0.525
17.313	155.6	25.08	0.425
17.3253	153.8	25.1	0.375
17.3376	151.4	25.12	0.325
17.3498	152.2	25.14	0.325
17.3621	145	25.16	0.35
17.3743	141.8	25.18	0.35
17.3866	143.6	25.2	0.35
17.3989	144.2	25.22	0.375
17.4111	144.6	25.24	0.4
17.4234	150	25.26	0.425
17.4357	153.6	25.28	0.45
17.4479	152.2	25.3	0.5
17.4602	146.2	25.32	0.55
17.4725	145.2	25.34	0.6
17.4847	145.6	25.36	0.675
17.497	143.8	25.38	0.75
17.5093	147	25.4	0.85
17.5215	154.6	25.42	0.975
17.5338	153.4	25.44	1.15
17.5461	150.6	25.46	1.325
17.5583	152.2	25.48	1.6
17.5706	146.6	25.5	1.925
17.5829	143.4	25.52	2.375
17.5951	143.2	25.54	3.025
17.6074	149.8	25.56	4
17.6197	147.4	25.58	5.575
17.6319	151	25.6	8.2
17.6442	150	25.62	12.6
17.6564	149.6	25.64	19.275
17.6687	143.8	25.66	27.5
17.681	148	25.68	32.475
17.6932	146	25.7	28.925
17.7055	144	25.72	20.8
17.7178	148	25.74	13.675
17.73	152.6	25.76	8.9
17.7423	150.8	25.78	5.975
17.7546	154.8	25.8	4.25
17.7668	162.8	25.82	3.2
17.7791	155.8	25.84	2.5
17.7914	154.4	25.86	2.025
17.8036	152.8	25.88	1.675
17.8159	148	25.9	1.4
17.8282	148.8	25.92	1.2
17.8404	155.6	25.94	1.05
17.8527	151.6	25.96	0.925
17.865	153.6	25.98	0.825
17.8772	152.4	26	0.75
17.8895	147.4	26.02	0.675
17.9017	143.4	26.04	0.625
17.914	144.2	26.06	0.575
17.9263	144.6	26.08	0.55
17.9385	144.4	26.1	0.525
17.9508	147.6	26.12	0.5
17.9631	148.8	26.14	0.475
17.9753	154.4	26.16	0.475
17.9876	153.8	26.18	0.45
17.9999	158.2	26.2	0.45
18.0121	158.4	26.22	0.45
18.0244	157.6	26.24	0.475
18.0367	154.4	26.26	0.475
18.0489	153.2	26.28	0.5
18.0612	145.6	26.3	0.525
18.0735	141.4	26.32	0.575
18.0857	139.8	26.34	0.6
18.098	144	26.36	0.675
18.1102	146.2	26.38	0.75
18.1225	152.2	26.4	0.85
18.1348	151.8	26.42	1
18.147	150.4	26.44	1.175
18.1593	143.4	26.46	1.45
18.1716	142.8	26.48	1.8
18.1838	143.2	26.5	2.375
18.1961	143.8	26.52	3.325
18.2084	148.6	26.54	4.925
18.2206	151.8	26.56	7.525
18.2329	151	26.58	11.4
18.2452	153.4	26.6	15.775
18.2574	157.2	26.62	17.55
18.2697	156	26.64	14.75
18.2819	158	26.66	10.325
18.2942	160.2	26.68	6.75
18.3065	158.8	26.7	4.425
18.3188	157.4	26.72	3
18.331	158.4	26.74	2.175
18.3433	152.6	26.76	1.65
18.3555	151.6	26.78	1.3
18.3678	152.2	26.8	1.075
18.3801	148.6	26.82	0.875
18.3923	144.8	26.84	0.75
18.4046	150.6	26.86	0.65
18.4169	148.8	26.88	0.55
18.4291	146	26.9	0.475
18.4414	149.6	26.92	0.425
18.4537	150	26.94	0.375
18.4659	146.6	26.96	0.35
18.4782	149	26.98	0.325
18.4904	150.4	27	0.275
18.5027	147.4	27.02	0.25
18.515	151	27.04	0.25
18.5272	154.8	27.06	0.225
18.5395	153.2	27.08	0.2
18.5518	155.2	27.1	0.2
18.564	160.2	27.12	0.175
18.5763	163	27.14	0.15
18.5886	161.2	27.16	0.125
18.6008	163	27.18	0.125
18.6131	158	27.2	0.125
18.6254	157.2	27.22	0.1
18.6376	154.4	27.24	0.1
18.6499	154.6	27.26	0.1
18.6622	152.8	27.28	0.1
18.6744	156.8	27.3	0.1
18.6867	156.6	27.32	0.075
18.6989	155.8	27.34	0.075
18.7112	152.6	27.36	0.075
18.7235	151.6	27.38	0.075
18.7357	154.8	27.4	0.075
18.748	156	27.42	0.075
18.7603	152.6	27.44	0.075
18.7725	151.8	27.46	0.075
18.7848	153.2	27.48	0.075
18.7971	151.4	27.5	0.075
18.8093	149	27.52	0.075
18.8216	146	27.54	0.075
18.8339	148	27.56	0.1
18.8461	145.8	27.58	0.1
18.8584	145.2	27.6	0.1
18.8707	146	27.62	0.125
18.8829	156.2	27.64	0.15
18.8952	152.4	27.66	0.2
18.9075	152.2	27.68	0.275
18.9197	151.6	27.7	0.4
18.932	153.4	27.72	0.6
18.9443	151.2	27.74	0.85
18.9565	158.8	27.76	1.05
18.9688	162	27.78	1
18.981	164.2	27.8	0.75
18.9933	159.8	27.82	0.525
19.0056	156.2	27.84	0.35
19.0178	151.8	27.86	0.25
19.0301	151.4	27.88	0.175
19.0424	146.8	27.9	0.15
19.0546	143.4	27.92	0.125
19.0669	143.2	27.94	0.1
19.0792	142.4	27.96	0.075
19.0914	143.2	27.98	0.075
19.1037	147.2	28	0.075
19.116	151.2	28.02	0.075
19.1282	154.8	28.04	0.05
19.1405	158.2	28.06	0.05
19.1528	153.8	28.08	0.05
19.165	155.8	28.1	0.05
19.1773	159.4	28.12	0.05
19.1896	155	28.14	0.05
19.2018	154	28.16	0.05
19.2141	161.2	28.18	0.05
19.2263	158	28.2	0.05
19.2386	151.8	28.22	0.05
19.2509	155.2	28.24	0.075
19.2631	154.8	28.26	0.075
19.2754	150	28.28	0.1
19.2877	153.6	28.3	0.125
19.2999	158	28.32	0.2
19.3122	155.6	28.34	0.275
19.3245	153.4	28.36	0.425
19.3367	155.8	28.38	0.6
19.349	152.6	28.4	0.725
19.3612	147.8	28.42	0.65
19.3735	146.8	28.44	0.475
19.3858	151.8	28.46	0.325
19.3981	149.4	28.48	0.2
19.4103	146	28.5	0.15
19.4226	151.2	28.52	0.1
19.4348	153.6	28.54	0.075
19.4471	152.4	28.56	0.075
19.4594	152.4	28.58	0.05
19.4716	154.4	28.6	0.05
19.4839	153.4	28.62	0.05
19.4962	154.6	28.64	0.05
19.5084	156.4	28.66	0.05
19.5207	152.8	28.68	0.05
19.533	153.6	28.7	0.05
19.5452	162.6	28.72	0.05
19.5575	164	28.74	0.05
19.5697	163.4	28.76	0.05
19.582	166.8	28.78	0.05
19.5943	165.8	28.8	0.05
19.6065	157.8	28.82	0.05
19.6188	157.4	28.84	0.05
19.6311	155	28.86	0.05
19.6433	157.2	28.88	0.05
19.6556	154.6	28.9	0.05
19.6679	153	28.92	0.075
19.6801	145.8	28.94	0.075
19.6924	146.6	28.96	0.075
19.7047	146	28.98	0.1
19.7169	152.6	29	0.1
19.7292	154.6	29.02	0.125
19.7415	160.6	29.04	0.125
19.7537	161.2	29.06	0.15
19.766	161.8	29.08	0.2
19.7783	158.6	29.1	0.225
19.7905	162	29.12	0.3
19.8028	164.4	29.14	0.4
19.815	164.2	29.16	0.55
19.8273	163.8	29.18	0.825
19.8396	166.8	29.2	1.275
19.8518	159.4	29.22	1.925
19.8641	159.4	29.24	2.675
19.8764	165.2	29.26	3
19.8886	169.2	29.28	2.525
19.9009	163	29.3	1.775
19.9132	170.2	29.32	1.175
19.9254	173.2	29.34	0.75
19.9377	168.2	29.36	0.525
19.95	165.2	29.38	0.375
19.9622	167	29.4	0.275
19.9745	160.2	29.42	0.225
19.9868	159.4	29.44	0.175
19.999	157.2	29.46	0.15
20.0113	157.2	29.48	0.125
20.0236	158.8	29.5	0.125
20.0358	164.4	29.52	0.1
20.0481	159.6	29.54	0.1
20.0603	161.8	29.56	0.075
20.0726	161.4	29.58	0.075
20.0849	163.8	29.6	0.075
20.0971	161	29.62	0.075
20.1094	162.2	29.64	0.05
20.1217	156.8	29.66	0.05
20.1339	157.6	29.68	0.05
20.1462	157.8	29.7	0.05
20.1585	159.2	29.72	0.05
20.1707	155.8	29.74	0.05
20.183	156	29.76	0.05
20.1953	151.6	29.78	0.05
20.2075	153.6	29.8	0.05
20.2198	154.4	29.82	0.05
20.2321	159.4	29.84	0.05
20.2443	164.2	29.86	0.05
20.2566	170.4	29.88	0.05
20.2689	165	29.9	0.05
20.2811	167.2	29.92	0.075
20.2934	166.8	29.94	0.075
20.3056	161.2	29.96	0.075
20.3179	156.2	29.98	0.075
20.3302	160.8	30	0.1
20.3424	155.2	30.02	0.1
20.3547	149.8	30.04	0.125
20.367	157	30.06	0.125
20.3792	156.2	30.08	0.15
20.3915	161.6	30.1	0.175
20.4038	168.4	30.12	0.225
20.416	165.2	30.14	0.25
20.4283	161	30.16	0.325
20.4406	165.2	30.18	0.4
20.4528	154.6	30.2	0.55
20.4651	152.6	30.22	0.775
20.4774	157.6	30.24	1.175
20.4896	156.4	30.26	1.8
20.5019	155.2	30.28	2.725
20.5142	157.2	30.3	3.7
20.5264	154.6	30.32	3.975
20.5387	159	30.34	3.25
20.5509	157.8	30.36	2.225
20.5632	159	30.38	1.45
20.5755	160.6	30.4	0.95
20.5877	158.4	30.42	0.65
20.6	156.8	30.44	0.475
20.6123	164.8	30.46	0.35
20.6245	162.4	30.48	0.275
20.6368	154.6	30.5	0.225
20.6491	156.4	30.52	0.2
20.6613	160.2	30.54	0.15
20.6736	159.8	30.56	0.125
20.6858	160.8	30.58	0.125
20.6981	170.8	30.6	0.1
20.7104	170.4	30.62	0.1
20.7227	167.2	30.64	0.075
20.7349	163.8	30.66	0.075
20.7472	164.6	30.68	0.075
20.7594	165.6	30.7	0.05
20.7717	168	30.72	0.05
20.784	167.4	30.74	0.05
20.7962	171.8	30.76	0.05
20.8085	173.2	30.78	0.05
20.8208	168.8	30.8	0.025
20.833	170.2	30.82	0.025
20.8453	170.8	30.84	0.025
20.8576	167.2	30.86	0.025
20.8698	166.6	30.88	0.025
20.8821	167.6	30.9	0.025
20.8944	164.4	30.92	0.025
20.9066	164.8	30.94	0.025
20.9189	168.4	30.96	0.025
20.9311	170	30.98	0.025
20.9434	169.4	31	0.025
20.9557	171.4	31.02	0.025
20.9679	171	31.04	0.025
20.9802	167.8	31.06	0.025
20.9925	165	31.08	0.025
21.0047	162.8	31.1	0.025
21.017	164.2	31.12	0.025
21.0293	161.2	31.14	0.025
21.0415	160.6	31.16	0.025
21.0538	165	31.18	0.025
21.0661	167.8	31.2	0
21.0783	165	31.22	0
21.0906	163.6	31.24	0
21.1029	162.8	31.26	0
21.1151	161	31.28	0
21.1274	165	31.3	0
21.1396	164.4	31.32	0
21.1519	172.8	31.34	0
21.1642	175.8	31.36	0
21.1764	181.6	31.38	0
21.1887	181.4	31.4	0
21.201	185.8	31.42	0
21.2132	180	31.44	0
21.2255	178.4	31.46	0
21.2378	175	31.48	0
21.25	177.2	31.5	0
21.2623	175.6	31.52	0
21.2746	181.8	31.54	0
21.2868	181.6	31.56	0.025
21.2991	181.2	31.58	0.025
21.3114	180.2	31.6	0.025
21.3236	180.8	31.62	0.025
21.3359	173.8	31.64	0.025
21.3482	172.2	31.66	0.025
21.3604	178.2	31.68	0.025
21.3727	179.4	31.7	0.025
21.3849	179.8	31.72	0.025
21.3972	186.6	31.74	0.025
21.4095	192	31.76	0.05
21.4217	183.4	31.78	0.05
21.434	181.6	31.8	0.05
21.4463	179.8	31.82	0.075
21.4585	178.2	31.84	0.1
21.4708	174.4	31.86	0.175
21.4831	169.6	31.88	0.25
21.4953	165	31.9	0.325
21.5076	159.6	31.92	0.35
21.5199	157.8	31.94	0.275
21.5321	160.4	31.96	0.175
21.5444	160.6	31.98	0.125
21.5567	160.6	32	0.075
21.5689	170.8	32.02	0.05
21.5812	175.2	32.04	0.05
21.5935	176.4	32.06	0.025
21.6057	185.8	32.08	0.025
21.618	190.6	32.1	0.025
21.6302	187.8	32.12	0.025
21.6425	185.2	32.14	0.025
21.6548	179.8	32.16	0
21.667	178.8	32.18	0
21.6793	171.4	32.2	0
21.6916	169.6	32.22	0
21.7038	171.4	32.24	0
21.7161	170.8	32.26	0
21.7284	173.2	32.28	0
21.7406	179.4	32.3	0
21.7529	186.2	32.32	0
21.7652	184	32.34	0
21.7774	188.4	32.36	0
21.7897	186.6	32.38	0
21.802	179.4	32.4	0
21.8142	172	32.42	0
21.8265	170.2	32.44	0
21.8388	169.4	32.46	0
21.851	169	32.48	0
21.8633	173	32.5	0
21.8755	175.6	32.52	0
21.8878	177.8	32.54	0
21.9001	180.8	32.56	0
21.9123	178.6	32.58	0
21.9246	181.4	32.6	0
21.9369	175.4	32.62	0
21.9491	174.2	32.64	0
21.9614	170	32.66	0
21.9737	172	32.68	0
21.9859	168.6	32.7	0
21.9982	177.8	32.72	0
22.0104	178.6	32.74	0
22.0227	185	32.76	0
22.035	179.6	32.78	0
22.0472	182.8	32.8	0
22.0595	182.6	32.82	0
22.0718	183.2	32.84	0
22.084	179.8	32.86	0
22.0963	186.6	32.88	0
22.1086	182.2	32.9	0
22.1208	177.8	32.92	0.025
22.1331	181	32.94	0.025
22.1454	180.4	32.96	0.025
22.1576	180	32.98	0.025
22.1699	184	33	0.025
22.1822	190.2	33.02	0.025
22.1944	185.6	33.04	0.025
22.2067	186.4	33.06	0.05
22.219	185.6	33.08	0.05
22.2312	188.8	33.1	0.075
22.2435	189.6	33.12	0.075
22.2557	193.8	33.14	0.125
22.268	198.8	33.16	0.175
22.2803	195.6	33.18	0.275
22.2925	196.8	33.2	0.425
22.3048	195.2	33.22	0.575
22.3171	191.2	33.24	0.6
22.3293	189.8	33.26	0.475
22.3416	191.8	33.28	0.325
22.3539	183.2	33.3	0.225
22.3661	185.2	33.32	0.15
22.3784	191.4	33.34	0.1
22.3907	188	33.36	0.075
22.4029	185.6	33.38	0.05
22.4152	193.8	33.4	0.05
22.4275	188.8	33.42	0.025
22.4397	188.6	33.44	0.025
22.452	194.2	33.46	0.025
22.4642	197.6	33.48	0.025
22.4765	196.2	33.5	0.025
22.4888	200.8	33.52	0.025
22.501	197.4	33.54	0.025
22.5133	201.8	33.56	0
22.5256	204.4	33.58	0
22.5378	206.2	33.6	0
22.5501	207.8	33.62	0
22.5624	207.6	33.64	0
22.5746	199.8	33.66	0
22.5869	197.8	33.68	0
22.5992	201	33.7	0
22.6114	194.8	33.72	0
22.6237	203	33.74	0
22.636	204	33.76	0
22.6482	205	33.78	0
22.6605	206.6	33.8	0
22.6728	213.4	33.82	0
22.685	205.4	33.84	0
22.6973	196.8	33.86	0
22.7096	200.2	33.88	0
22.7218	198.6	33.9	0
22.7341	196.2	33.92	0
22.7463	201.4	33.94	0
22.7586	208.4	33.96	0
22.7709	208.4	33.98	0
22.7831	203	34	0
22.7954	200.2	34.02	0
22.8077	198.6	34.04	0
22.8199	205.6	34.06	0
22.8322	205	34.08	0
22.8445	205	34.1	0
22.8567	202.4	34.12	0
22.869	200.6	34.14	0
22.8813	191.8	34.16	0
22.8935	192	34.18	0
22.9058	191	34.2	0
22.9181	196.6	34.22	0
22.9303	200.4	34.24	0
22.9426	203.6	34.26	0
22.9548	202.8	34.28	0
22.9671	203.4	34.3	0
22.9794	204.8	34.32	0
22.9916	207.2	34.34	0
23.0039	207.8	34.36	0
23.0162	210.4	34.38	0
23.0284	215.6	34.4	0
23.0407	214.6	34.42	0
23.053	212.4	34.44	0
23.0652	213.4	34.46	0
23.0775	211.6	34.48	0
23.0898	212	34.5	0
23.102	210	34.52	0
23.1143	212.4	34.54	0
23.1266	218.8	34.56	0
23.1388	224.2	34.58	0
23.1511	225.6	34.6	0
23.1633	227.4	34.62	0
23.1756	223.8	34.64	0
23.1879	218.2	34.66	0
23.2001	214.2	34.68	0.025
23.2124	215.2	34.7	0.025
23.2247	219.8	34.72	0.025
23.2369	217.6	34.74	0.025
23.2492	225.4	34.76	0.025
23.2615	223	34.78	0.025
23.2737	221.2	34.8	0.05
23.286	216.6	34.82	0.05
23.2983	219.6	34.84	0.075
23.3105	213.2	34.86	0.125
23.3228	214	34.88	0.175
23.335	215.6	34.9	0.225
23.3473	214.2	34.92	0.2
23.3596	221	34.94	0.15
23.3718	226	34.96	0.1
23.3841	223	34.98	0.075
23.3964	220	35	0.05
23.4086	221.8	35.02	0.05
23.4209	212.2	35.04	0.05
23.4332	203.6	35.06	0.025
23.4454	209	35.08	0.025
23.4577	205.6	35.1	0.025
23.47	207.8	35.12	0.025
23.4822	212	35.14	0.025
23.4945	219.6	35.16	0.025
23.5068	223	35.18	0.05
23.519	229.4	35.2	0.05
23.5313	228.8	35.22	0.05
23.5436	230.2	35.24	0.05
23.5558	228.2	35.26	0.075
23.5681	221.2	35.28	0.075
23.5803	220.8	35.3	0.1
23.5926	222.6	35.32	0.15
23.6049	225	35.34	0.2
23.6171	226.6	35.36	0.3
23.6294	232	35.38	0.475
23.6417	236.2	35.4	0.675
23.6539	240.4	35.42	0.85
23.6662	235.2	35.44	0.8
23.6785	235.2	35.46	0.6
23.6907	234.4	35.48	0.425
23.703	233.6	35.5	0.275
23.7153	226.6	35.52	0.175
23.7275	232.4	35.54	0.125
23.7398	231.6	35.56	0.1
23.7521	230	35.58	0.075
23.7643	228	35.6	0.075
23.7766	234	35.62	0.075
23.7889	227.6	35.64	0.05
23.8011	228.8	35.66	0.05
23.8134	235	35.68	0.05
23.8256	233.2	35.7	0.05
23.8379	230.6	35.72	0.05
23.8502	238.2	35.74	0.05
23.8624	237.4	35.76	0.05
23.8747	228.6	35.78	0.05
23.887	234	35.8	0.05
23.8992	240.6	35.82	0.05
23.9115	246.4	35.84	0.05
23.9238	244.4	35.86	0.05
23.936	248.6	35.88	0.075
23.9483	251.4	35.9	0.075
23.9606	244.6	35.92	0.075
23.9728	237.4	35.94	0.1
23.9851	240	35.96	0.1
23.9974	238.2	35.98	0.125
24.0096	240	36	0.15
24.0219	245.4	36.02	0.175
24.0342	242.6	36.04	0.25
24.0464	238.2	36.06	0.325
24.0587	242.8	36.08	0.475
24.0709	244.6	36.1	0.675
24.0832	242.2	36.12	0.875
24.0955	247.2	36.14	0.95
24.1077	246	36.16	0.825
24.12	246.8	36.18	0.7
24.1323	237.2	36.2	0.625
24.1445	244	36.22	0.675
24.1568	244.8	36.24	0.875
24.1691	250	36.26	1.25
24.1813	253.4	36.28	1.85
24.1936	254.2	36.3	2.6
24.2059	249.4	36.32	3.1
24.2181	246.2	36.34	2.8
24.2304	250.4	36.36	2.025
24.2427	251.2	36.38	1.35
24.2549	256.8	36.4	0.875
24.2672	257.4	36.42	0.6
24.2794	261.4	36.44	0.425
24.2917	264	36.46	0.325
24.304	263.2	36.48	0.25
24.3162	261.2	36.5	0.2
24.3285	263.2	36.52	0.175
24.3408	268.8	36.54	0.15
24.353	264.4	36.56	0.125
24.3653	266.8	36.58	0.1
24.3776	271.8	36.6	0.1
24.3898	269.8	36.62	0.075
24.4021	272.8	36.64	0.075
24.4144	282	36.66	0.075
24.4266	278.8	36.68	0.05
24.4389	277.4	36.7	0.05
24.4511	274	36.72	0.05
24.4634	267.2	36.74	0.05
24.4757	261.8	36.76	0.05
24.4879	266.8	36.78	0.05
24.5002	268.4	36.8	0.05
24.5125	276.8	36.82	0.025
24.5247	284.6	36.84	0.025
24.537	281.6	36.86	0.025
24.5493	283	36.88	0.025
24.5615	286.2	36.9	0.05
24.5738	285.2	36.92	0.05
24.5861	272.6	36.94	0.05
24.5983	280.4	36.96	0.075
24.6106	274.6	36.98	0.1
24.6229	272.2	37	0.125
24.6351	276.4	37.02	0.125
24.6474	286.6	37.04	0.1
24.6596	290.2	37.06	0.075
24.6719	291.6	37.08	0.05
24.6842	297	37.1	0.05
24.6964	294.8	37.12	0.025
24.7087	297.4	37.14	0.025
24.721	287.4	37.16	0.025
24.7332	296.8	37.18	0.025
24.7455	296.4	37.2	0.025
24.7578	299.8	37.22	0.025
24.77	295.6	37.24	0.025
24.7823	298.8	37.26	0.025
24.7946	294.6	37.28	0.025
24.8068	288.8	37.3	0.025
24.8191	284.6	37.32	0
24.8314	283.6	37.34	0
24.8436	294.6	37.36	0
24.8559	300.2	37.38	0
24.8681	303.2	37.4	0
24.8804	308.8	37.42	0
24.8927	314.4	37.44	0
24.9049	317.4	37.46	0
24.9172	309.8	37.48	0
24.9295	313.8	37.5	0
24.9417	314.8	37.52	0
24.954	310.4	37.54	0
24.9663	302.6	37.56	0
24.9785	309.4	37.58	0
24.9908	305.8	37.6	0
25.0031	310.2	37.62	0
25.0153	321.4	37.64	0
25.0276	325	37.66	0
25.0399	327.8	37.68	0
25.0521	329.4	37.7	0
25.0644	323	37.72	0
25.0767	317.6	37.74	0
25.0889	318.2	37.76	0
25.1012	324.4	37.78	0.025
25.1135	325.4	37.8	0
25.1257	332.6	37.82	0
25.138	335	37.84	0.025
25.1502	335.2	37.86	0.025
25.1625	325	37.88	0.025
25.1748	335.2	37.9	0.025
25.187	335.8	37.92	0.025
25.1993	342.8	37.94	0.025
25.2116	352.4	37.96	0.025
25.2238	356	37.98	0.025
25.2361	353.8	38	0.05
25.2484	353.8	38.02	0.05
25.2606	349.8	38.04	0.075
25.2729	344.4	38.06	0.1
25.2852	357.6	38.08	0.125
25.2974	362	38.1	0.175
25.3097	363	38.12	0.3
25.322	362	38.14	0.45
25.3342	370.8	38.16	0.625
25.3465	366	38.18	0.725
25.3588	366.2	38.2	0.625
25.371	374.4	38.22	0.45
25.3833	381.8	38.24	0.3
25.3955	378.2	38.26	0.2
25.4078	381	38.28	0.125
25.4201	383	38.3	0.1
25.4323	379.6	38.32	0.075
25.4446	381.2	38.34	0.05
25.4569	379.4	38.36	0.05
25.4691	381.2	38.38	0.025
25.4814	388.2	38.4	0.025
25.4937	388.6	38.42	0.025
25.5059	390.4	38.44	0.025
25.5182	395.4	38.46	0.025
25.5304	389.8	38.48	0.025
25.5427	386	38.5	0.025
25.555	399.2	38.52	0.025
25.5673	392.8	38.54	0.025
25.5795	393.8	38.56	0.025
25.5918	408.8	38.58	0.025
25.604	417	38.6	0.025
25.6163	415	38.62	0.025
25.6286	427.8	38.64	0
25.6408	431	38.66	0
25.6531	428.2	38.68	0.025
25.6654	436	38.7	0.025
25.6776	443.2	38.72	0.025
25.6899	440	38.74	0.025
25.7022	456	38.76	0.025
25.7144	471	38.78	0.025
25.7267	472.8	38.8	0.025
25.739	464.8	38.82	0.025
25.7512	473.2	38.84	0.025
25.7635	477.2	38.86	0.025
25.7757	462	38.88	0.05
25.788	463.2	38.9	0.05
25.8003	473.4	38.92	0.075
25.8126	477	38.94	0.1
25.8248	469.6	38.96	0.15
25.8371	483.2	38.98	0.25
25.8493	486.8	39	0.325
25.8616	490.2	39.02	0.4
25.8739	498.8	39.04	0.35
25.8861	505.6	39.06	0.25
25.8984	511.2	39.08	0.175
25.9107	514.4	39.1	0.125
25.9229	521	39.12	0.075
25.9352	525.6	39.14	0.05
25.9475	529.2	39.16	0.05
25.9597	539	39.18	0.05
25.972	546.2	39.2	0.025
25.9842	557.2	39.22	0.025
25.9965	560	39.24	0.025
26.0088	568.2	39.26	0.025
26.021	569	39.28	0.025
26.0333	573.8	39.3	0.025
26.0456	575.8	39.32	0.025
26.0578	580.2	39.34	0.025
26.0701	583.6	39.36	0.025
26.0824	598.6	39.38	0.025
26.0946	598.8	39.4	0.025
26.1069	600.8	39.42	0.025
26.1192	606.8	39.44	0.025
26.1314	605.2	39.46	0.025
26.1437	592.2	39.48	0.025
26.156	599.2	39.5	0.025
26.1682	609.4	39.52	0.025
26.1805	621.4	39.54	0.025
26.1928	640.2	39.56	0.025
26.205	651.6	39.58	0.025
26.2173	670.4	39.6	0.025
26.2295	675.4	39.62	0.025
26.2418	674.6	39.64	0.025
26.2541	676.4	39.66	0.025
26.2663	680.2	39.68	0.025
26.2786	679.4	39.7	0.025
26.2909	682.2	39.72	0.025
26.3031	693.8	39.74	0.05
26.3154	707	39.76	0.05
26.3277	712	39.78	0.05
26.3399	704	39.8	0.05
26.3522	712.4	39.82	0.05
26.3645	713.8	39.84	0.075
26.3767	709.8	39.86	0.075
26.389	714.2	39.88	0.1
26.4013	717	39.9	0.1
26.4135	718.2	39.92	0.125
26.4258	723	39.94	0.15
26.4381	721.4	39.96	0.175
26.4503	724.8	39.98	0.225
26.4626	736	40	0.275
26.4748	740
26.4871	745.2
26.4994	752.6
26.5116	768.6
26.5239	776.2
26.5362	773.2
26.5484	770.4
26.5607	772.8
26.573	767
26.5852	766.2
26.5975	769.4
26.6098	760
26.622	754.4
26.6343	758
26.6466	765.6
26.6588	761.8
26.6711	775.2
26.6834	787.2
26.6956	780.2
26.7079	772.4
26.7201	769
26.7324	763
26.7447	746.4
26.7569	743
26.7692	741.4
26.7815	743.8
26.7937	750.8
26.806	744.2
26.8183	753.4
26.8305	749.6
26.8428	753.2
26.855	744.8
26.8673	747.8
26.8796	731
26.8919	727.2
26.9041	717.8
26.9164	711.4
26.9286	707.8
26.9409	709.6
26.9532	703
26.9654	697.2
26.9777	692.6
26.99	691.6
27.0022	693.6
27.0145	692
27.0268	693.6
27.039	686.6
27.0513	675.8
27.0636	661.6
27.0758	652.2
27.0881	641
27.1003	639.6
27.1126	644.8
27.1249	640.8
27.1371	643.8
27.1494	635
27.1617	626.6
27.1739	612.2
27.1862	603.4
27.1985	589.6
27.2107	582.8
27.223	579.4
27.2353	581.6
27.2475	581
27.2598	577
27.2721	576.4
27.2843	566
27.2966	562.4
27.3088	554.6
27.3211	555.6
27.3334	553
27.3456	562.6
27.3579	551.4
27.3702	554
27.3824	550.2
27.3947	545.6
27.407	530.4
27.4192	534.8
27.4315	521
27.4438	509
27.456	500
27.4683	498.4
27.4806	495.4
27.4928	493.6
27.5051	492.8
27.5174	496.4
27.5296	486.2
27.5419	472.2
27.5541	464.8
27.5664	461.4
27.5787	446.6
27.5909	457.2
27.6032	452.4
27.6155	450.4
27.6277	448.6
27.64	455
27.6523	442.4
27.6645	438.8
27.6768	440.6
27.6891	432
27.7013	427.4
27.7136	417.4
27.7259	418.2
27.7381	413.4
27.7504	405.4
27.7627	399.6
27.7749	402.8
27.7872	401.4
27.7994	392.4
27.8117	395
27.824	399.8
27.8362	398.4
27.8485	387.4
27.8608	392
27.873	386
27.8853	376.8
27.8976	374.2
27.9098	377.2
27.9221	369.4
27.9344	364.6
27.9466	360.2
27.9589	344.2
27.9712	339.2
27.9834	336.4
27.9957	345
28.008	343.4
28.0202	355.6
28.0325	354.2
28.0447	357
28.057	349.2
28.0693	349.2
28.0815	347.4
28.0938	342
28.1061	338
28.1183	329
28.1306	324
28.1429	319.2
28.1551	321
28.1674	315.8
28.1796	320
28.1919	319
28.2042	314
28.2164	313.6
28.2287	314
28.241	316
28.2532	313.8
28.2655	317.2
28.2778	319.8
28.29	318.2
28.3023	312
28.3146	313.8
28.3268	306.2
28.3391	296.6
28.3514	292
28.3636	287
28.3759	281.4
28.3881	279
28.4004	281.6
28.4127	280.8
28.4249	286
28.4372	284.6
28.4495	292.8
28.4617	282.4
28.474	281.4
28.4863	275.4
28.4985	271.6
28.5108	261
28.5231	265.8
28.5353	263.2
28.5476	269
28.5599	271.2
28.5721	269.6
28.5844	274.6
28.5967	276
28.6089	268.6
28.6212	266
28.6334	265.4
28.6457	261.6
28.658	256
28.6702	251
28.6825	248.2
28.6948	251.6
28.707	256.4
28.7193	258.6
28.7316	265.2
28.7438	268.4
28.7561	268.8
28.7684	263.2
28.7806	262.8
28.7929	260.8
28.8052	255.8
28.8174	250.6
28.8297	250.4
28.842	249.8
28.8542	247
28.8665	249.2
28.8788	253.6
28.891	256.8
28.9033	255.4
28.9155	255
28.9278	254.2
28.9401	250.8
28.9523	243
28.9646	242.8
28.9769	245.6
28.9891	249.4
29.0014	251.4
29.0137	251
29.0259	255
29.0382	250.2
29.0505	248.6
29.0627	243.4
29.075	242.8
29.0873	239.2
29.0995	242
29.1118	242.4
29.124	241
29.1363	246.8
29.1486	246.2
29.1608	245.4
29.1731	245.4
29.1854	249.2
29.1976	242.4
29.2099	237.8
29.2222	236.8
29.2344	232.4
29.2467	225.2
29.259	231.2
29.2712	235.8
29.2835	239.2
29.2958	233.4
29.308	237.4
29.3203	226.8
29.3326	228.2
29.3448	228.6
29.3571	234.6
29.3693	233.6
29.3816	238.4
29.3939	230
29.4061	223.6
29.4184	216.4
29.4307	213.4
29.4429	207.2
29.4552	211
29.4675	213
29.4797	226.4
29.492	225
[truncated: 839 more rows]

## Sheet: Fig. 1d
Relative pressure (P/P0)	Adsorption volume (cm3 g-1)	Relative pressure (P/P0)	Adsorption volume (cm3 g-1)		Pore width (nm)	Incremental volume (cm3 g-1)
Adsorption isotherm		Desorption isotherm
0.000331273	6.94026	0.99217	263.608		0.92929	0
0.00192	11.419	0.9789	221.639		1.00077	0
0.01054	16.7689	0.9679	181.258		1.09013	0.00261
0.03392	20.2878	0.956	148.684		1.17948	0.00629
0.06878	22.4343	0.93473	113.412		1.26884	0.00561
0.07994	22.8465	0.91581	93.4431		1.35819	0.00275
0.1	23.5036	0.88731	75.5536		1.48329	0.00284
0.12004	23.9959	0.86941	67.6025		1.59052	0.000789895
0.14004	24.4194	0.83867	58.1475		1.71561	0
0.16007	24.8352	0.81329	52.8915		1.85858	0
0.18004	25.1717	0.77594	47.298		2.00155	0
0.20009	25.4099	0.72581	42.0311		2.16239	0
0.25001	26.0799	0.67567	38.1608		2.3411	0
0.29998	26.7354	0.62552	35.4925		2.5198	0
0.34999	27.3359	0.57548	33.4477		2.73426	0
0.41963	28.1951	0.52537	31.8225		2.94871	0
0.46957	28.9253	0.47535	30.6932		3.18103	0
0.49994	29.4792	0.40577	29.0986		3.43122	0
0.54982	30.4738	0.37517	28.6733		3.69929	0
0.59975	31.8416	0.3055	28.0391		4.00309	0
0.64973	33.7717	0.25533	27.5852		4.32477	0
0.69966	36.4819	0.20528	27.0928		4.66432	0
0.74953	40.2624	0.1627	26.4925		5.03961	0
0.79935	45.6442	0.14006	26.1097
0.81985	48.7584
0.8496	53.9526
0.87435	59.8924
0.8994	67.8407
0.92381	79.5931
0.94824	98.0097
0.97088	132.662
0.9788	157.213
0.98713	203.002
0.99217	263.608

## Sheet: Fig. 3b
Energy	Normalized χμ(E)	Normalized χμ(E)	Normalized χμ(E)
	PtO2	NGA-COF@Pt	Pt-foil
11524	0.00255	0.00124	0.00205
11534	0.0147	0.00936	0.00854
11544	0.0458	0.02834	0.02444
11544.6	0.0492	0.02934	0.02622
11545.2	0.0529	0.03088	0.02839
11545.8	0.0567	0.03462	0.0299
11546.4	0.0609	0.03434	0.0314
11547	0.0656	0.03856	0.03495
11547.6	0.0702	0.04122	0.03765
11548.2	0.0758	0.04172	0.04006
11548.8	0.0818	0.04365	0.04299
11549.4	0.0879	0.04543	0.0459
11550	0.095	0.05017	0.04911
11550.6	0.1027	0.05551	0.05253
11551.2	0.11198	0.06083	0.05726
11551.8	0.12196	0.0684	0.06217
11552.4	0.13309	0.07171	0.06706
11553	0.14591	0.07699	0.07759
11553.6	0.15998	0.08618	0.08383
11554.2	0.17709	0.09201	0.09063
11554.8	0.19667	0.10256	0.10105
11555.4	0.21787	0.1162	0.11107
11556	0.2453	0.12897	0.12194
11556.6	0.27432	0.14576	0.13718
11557.2	0.30989	0.1602	0.15646
11557.8	0.35407	0.17457	0.17426
11558.4	0.40197	0.19586	0.1952
11559	0.46432	0.22267	0.22542
11559.6	0.537	0.24788	0.26848
11560.2	0.6258	0.29402	0.31882
11560.8	0.73373	0.34461	0.36984
11561.4	0.85491	0.40832	0.43489
11562	1.00518	0.50053	0.51941
11562.6	1.16384	0.60752	0.62177
11563.2	1.34254	0.73626	0.73965
11563.8	1.51495	0.88006	0.86406
11564.4	1.68188	1.03331	0.98528
11565	1.80454	1.20141	1.09985
11565.6	1.87718	1.36272	1.16978
11566.2	1.88672	1.50396	1.19423
11566.8	1.83669	1.58098	1.19824
11567.4	1.73115	1.55331	1.17801
11568	1.59947	1.51675	1.15202
11568.6	1.45006	1.46421	1.11771
11569.2	1.31276	1.40334	1.08993
11569.8	1.18177	1.343	1.06532
11570.4	1.07076	1.28586	1.04287
11571	0.98493	1.23898	1.02209
11571.6	0.91423	1.19521	1.00133
11572.2	0.86386	1.1576	0.98865
11572.8	0.82581	1.12792	0.97778
11573.4	0.80122	1.1053	0.9682
11574	0.78446	1.08497	0.95843
11574.6	0.77539	1.07047	0.95337
11575.2	0.77037	1.05735	0.95028
11575.8	0.76923	1.04403	0.95141
11576.4	0.77052	1.03084	0.95488
11577	0.77361	1.01725	0.95911
11577.6	0.77764	0.99987	0.96755
11578.2	0.78355	0.98067	0.97515
11578.8	0.78971	0.96228	0.98049
11579.4	0.79742	0.94709	0.98528
11580	0.80564	0.93559	0.98935
11580.6	0.81363	0.92581	0.98702
11581.2	0.82027	0.9186	0.98304
11581.8	0.82721	0.91236	0.97607
11582.4	0.83287	0.90771	0.96827
11583	0.839	0.90364	0.95982
11583.6	0.84437	0.90197	0.95366
11584.2	0.8507	0.90226	0.94746
11584.8	0.85529	0.90299	0.943
11585.4	0.86287	0.90525	0.94059
11586	0.87018	0.90709	0.93985
11586.6	0.87679	0.90907	0.9408
11587.2	0.88373	0.91165	0.94249
11587.8	0.88992	0.91412	0.94546
11588.4	0.89597	0.91664	0.94922
11589	0.90225	0.9197	0.95746
11589.6	0.90709	0.92272	0.96617
11590.2	0.9128	0.92532	0.97533
11590.8	0.91668	0.92803	0.98691
11591.4	0.92055	0.93013	0.99881
11592	0.92493	0.93179	1.00986
11592.6	0.92875	0.93379	1.0208
11593.2	0.93362	0.93634	1.03075
11593.8	0.93808	0.93908	1.03621
11594.4	0.94311	0.94212	1.03913
11595	0.94793	0.94513	1.0372
11595.6	0.95391	0.94912	1.03317
11596.2	0.95978	0.95283	1.02755
11596.8	0.96664	0.95781	1.02091
11597.4	0.97202	0.96322	1.01461
11598	0.97958	0.96952	1.00667
11598.6	0.98644	0.97549	0.99991
11599.2	0.99269	0.98171	0.99378
11599.8	1.00019	0.98802	0.98828
11600.4	1.00646	0.99452	0.98328
11601	1.01295	1.00097	0.98025
11601.6	1.01993	1.01007	0.97762
11602.2	1.02672	1.01693	0.97561
11602.8	1.03319	1.02081	0.9738
11603.4	1.04081	1.02473	0.9719
11604	1.04615	1.02829	0.96869
11606.5	1.07869	1.04442	0.95569
11609.1	1.11054	1.05758	0.95501
11611.7	1.13131	1.06667	0.97126
11614.5	1.127	1.07004	0.99705
11617.3	1.10084	1.0669	1.02218
11620.2	1.06385	1.05536	1.03407
11623.2	1.0283	1.03866	1.02919
11626.2	0.99792	1.01834	1.01863
11629.3	0.97609	1.00355	1.009
11632.5	0.96208	0.99243	1.00143
11635.8	0.95711	0.98528	0.99385
11639.1	0.95613	0.98057	0.98012
11642.5	0.96087	0.97638	0.96526
11646	0.96379	0.97403	0.95726
11649.6	0.97044	0.97386	0.95538
11653.3	0.97622	0.97594	0.96338
11657	0.98115	0.98009	0.98006
11660.8	0.98716	0.98525	0.99679
11664.7	0.99481	0.99067	1.00297

## Sheet: Fig. 3c
R (Å)	|FT k2χ(k)|	|FT k2χ(k)|	|FT k2χ(k)|
	PtO2	NGA-COF@Pt	Pt-foil
0	0.12731	2.1258	4.03085
0.03068	0.12011	2.12833	4.03752
0.06136	0.09962	2.13534	4.05116
0.09204	0.06968	2.14526	4.06449
0.12272	0.04096	2.15563	4.07412
0.1534	0.04487	2.16363	4.0784
0.18408	0.07655	2.16665	4.07667
0.21476	0.10745	2.16315	4.06909
0.24544	0.12831	2.15369	4.05673
0.27612	0.13514	2.14228	4.04221
0.3068	0.12648	2.13732	4.03192
0.33748	0.10317	2.14802	4.03561
0.36816	0.06907	2.17541	4.05019
0.39884	0.03752	2.21141	4.06621
0.42951	0.05129	2.24595	4.07877
0.46019	0.09202	2.27049	4.08529
0.49087	0.12922	2.27848	4.0842
0.52155	0.15397	2.26534	4.07468
0.55223	0.16162	2.22866	4.05662
0.58291	0.14995	2.16838	4.03065
0.61359	0.11948	2.08774	4.00391
0.64427	0.07462	2.03534	4.04017
0.67495	0.03769	2.13713	4.08058
0.70563	0.07399	2.25726	4.12122
0.73631	0.13358	2.37866	4.15942
0.76699	0.18531	2.49434	4.1926
0.79767	0.21847	2.59881	4.21843
0.82835	0.22552	2.68814	4.23502
0.85903	0.20185	2.76019	4.24103
0.88971	0.14822	2.81471	4.23581
0.92039	0.08834	2.85323	4.2194
0.95107	0.13406	2.87872	4.19263
0.98175	0.27058	2.8951	4.15702
1.01243	0.43354	2.9068	4.11475
1.04311	0.60287	2.91822	4.06876
1.07379	0.76412	2.93353	4.02529
1.10447	0.90418	2.95641	4.03367
1.13515	1.01155	2.98999	4.07308
1.16583	1.0775	3.03646	4.10739
1.19651	1.09725	3.0967	4.13263
1.22718	1.07137	3.16979	4.14681
1.25786	1.0076	3.25282	4.14882
1.28854	0.9233	3.34105	4.13839
1.31922	0.84823	3.42839	4.11611
1.3499	0.82188	3.50806	4.08362
1.38058	0.87407	3.57329	4.04496
1.41126	1.00068	3.618	4.02745
1.44194	1.17131	3.63731	4.06767
1.47262	1.35331	3.62793	4.11657
1.5033	1.52194	3.58845	4.16233
1.53398	1.66066	3.51938	4.20022
1.56466	1.75945	3.42314	4.22637
1.59534	1.81347	3.30383	4.23751
1.62602	1.82191	3.16683	4.23109
1.6567	1.78703	3.01843	4.20557
1.68738	1.71306	2.86524	4.16095
1.71806	1.60526	2.71366	4.10117
1.74874	1.46909	2.56941	4.05829
1.77942	1.30972	2.43713	4.11986
1.8101	1.13182	2.32032	4.22566
1.84078	0.93987	2.22199	4.34274
1.87146	0.73854	2.14692	4.46166
1.90214	0.53329	2.10708	4.57516
1.93282	0.33106	2.11287	4.67633
1.9635	0.14328	2.14431	4.75883
1.99418	0.07499	2.17924	4.8173
2.02485	0.20793	2.20868	4.84797
2.05553	0.32454	2.2289	4.84945
2.08621	0.40433	2.2381	4.82372
2.11689	0.44228	2.23582	4.7776
2.14757	0.43746	2.22321	4.72478
2.17825	0.39274	2.20338	4.68734
2.20893	0.31545	2.18188	4.69197
2.23961	0.22004	2.16642	4.75571
2.27029	0.14325	2.16409	4.87367
2.30097	0.1633	2.17575	5.0259
2.33165	0.2551	2.19519	5.19057
2.36233	0.34926	2.2145	5.34961
2.39301	0.42019	2.22786	5.48934
2.42369	0.45666	2.2321	5.60007
2.45437	0.45353	2.22637	5.67587
2.48505	0.41062	2.21173	5.71458
2.51573	0.33315	2.1909	5.71788
2.54641	0.23497	2.1679	5.69129
2.57709	0.1573	2.14759	5.64387
2.60777	0.18957	2.13438	5.58741
2.63845	0.30342	2.13002	5.53473
2.66913	0.42619	2.13237	5.49699
2.69981	0.5307	2.13732	5.48042
2.73049	0.60379	2.14146	5.48414
2.76117	0.63795	2.14317	5.50045
2.79185	0.6299	2.14219	5.51755
2.82252	0.58038	2.13897	5.52297
2.8532	0.49402	2.13395	5.50617
2.88388	0.37951	2.12711	5.45987
2.91456	0.25186	2.11791	5.38058
2.94524	0.14936	2.10553	5.26846
2.97592	0.16944	2.08938	5.12694
3.0066	0.2778	2.06946	4.96213
3.03728	0.3888	2.04695	4.7822
3.06796	0.47805	2.02633	4.59678
3.09864	0.53667	2.02531	4.41671
3.12932	0.56125	2.04485	4.25527
3.16	0.55206	2.06599	4.13864
3.19068	0.51247	2.08329	4.12795
3.22136	0.44867	2.09479	4.1864
3.25204	0.36963	2.09977	4.23521
3.28272	0.28778	2.09849	4.25629
3.3134	0.22139	2.09228	4.24802
3.34408	0.19385	2.08358	4.2141
3.37476	0.21114	2.07601	4.16263
3.40544	0.24879	2.07338	4.11197
3.43612	0.28312	2.07733	4.10713
3.4668	0.30257	2.08592	4.16319
3.49748	0.3029	2.09567	4.23797
3.52816	0.28379	2.10374	4.31
3.55884	0.24739	2.10854	4.37069
3.58952	0.19743	2.10948	4.41578
3.62019	0.13868	2.10676	4.44344
3.65087	0.07645	2.10112	4.45376
3.68155	0.01733	2.09356	4.4484
3.71223	0.04023	2.08511	4.43035
3.74291	0.08397	2.07655	4.40347
3.77359	0.11504	2.06823	4.37203
3.80427	0.13191	2.06007	4.3402
3.83495	0.13503	2.05182	4.31131
3.86563	0.12711	2.04346	4.28734
3.89631	0.11392	2.03586	4.26857
3.92699	0.10511	2.03152	4.25397
3.95767	0.1108	2.03361	4.242
3.98835	0.13161	2.04192	4.23142
4.01903	0.15898	2.05321	4.22176
4.04971	0.18414	2.06465	4.21335
4.08039	0.20114	2.07434	4.20703
4.11107	0.20638	2.0809	4.2038
4.14175	0.19827	2.08336	4.20457
4.17243	0.17698	2.08106	4.21013
4.20311	0.1446	2.07373	4.2212
4.23379	0.10573	2.06147	4.23841
4.26447	0.07088	2.04482	4.26205
4.29515	0.0644	2.02504	4.29171
4.32583	0.09208	2.00999	4.32612
4.35651	0.12732	2.02705	4.3632
4.38719	0.15631	2.05067	4.40029
4.41786	0.17367	2.07314	4.43449
4.44854	0.17718	2.09252	4.46293
4.47922	0.16677	2.10734	4.48311
4.5099	0.14457	2.11648	4.49302
4.54058	0.11585	2.11915	4.49142
4.57126	0.09193	2.11495	4.47784
4.60194	0.09098	2.10393	4.45275
4.63262	0.11659	2.08655	4.41753
4.6633	0.15237	2.06371	4.37455
4.69398	0.18563	2.03683	4.32734
4.72466	0.20977	2.01053	4.28091
4.75534	0.22136	2.02752	4.24231
4.78602	0.219	2.05768	4.22024
4.8167	0.20309	2.08617	4.22122
4.84738	0.17575	2.11096	4.24391
4.87806	0.14116	2.13057	4.28065
4.90874	0.10686	2.14393	4.32365
4.93942	0.08671	2.15034	4.36765
4.9701	0.09414	2.14958	4.40947
5.00078	0.12046	2.14191	4.44718
5.03146	0.14955	2.12812	4.47954
5.06214	0.17305	2.10955	4.50571
5.09282	0.18758	2.0882	4.5251
5.1235	0.19248	2.06718	4.53732
5.15418	0.18901	2.05169	4.54223
5.18486	0.18001	2.0484	4.53995
5.21553	0.16947	2.05702	4.53088
5.24621	0.16164	2.06977	4.51577
5.27689	0.15934	2.08108	4.4957
5.30757	0.16237	2.08851	4.47199
5.33825	0.16776	2.09127	4.4462
5.36893	0.17165	2.08947	4.41996
5.39961	0.17094	2.0839	4.39482
5.43029	0.16392	2.07585	4.37214
5.46097	0.15045	2.06699	4.35285
5.49165	0.13186	2.05919	4.33734
5.52233	0.11107	2.05412	4.32544
5.55301	0.09265	2.05252	4.31648
5.58369	0.08236	2.05386	4.30945
5.61437	0.08337	2.05694	4.30321
5.64505	0.09235	2.06077	4.29668
5.67573	0.10314	2.0649	4.28895
5.70641	0.11145	2.06913	4.2793
5.73709	0.11549	2.07331	4.26729
5.76777	0.11542	2.07706	4.25275
5.79845	0.11285	2.07982	4.23571
5.82913	0.11039	2.081	4.21649
5.85981	0.11068	2.08023	4.19559
5.89049	0.11505	2.0775	4.17372
5.92117	0.12274	2.07343	4.15173
5.95185	0.13151	2.06932	4.13061
5.98253	0.13887	2.06699	4.11151
6.0132	0.14283	2.06808	4.09576

## Sheet: Fig. 3d
k (Å-1)	k2χ(k)	k2χ(k)
	NGA-COF@Pt	Fitting
1.5	0.20316	0.16759
1.55	0.17532	0.14305
1.6	0.15137	0.11227
1.65	0.12371	0.07831
1.7	0.09236	0.03458
1.75	0.0529	-0.01092
1.8	0.00738	-0.06406
1.85	-0.073	-0.11948
1.9	-0.15006	-0.17811
1.95	-0.23474	-0.2394
2	-0.30361	-0.30059
2.05	-0.36013	-0.36252
2.1	-0.4132	-0.42275
2.15	-0.46061	-0.4802
2.2	-0.49844	-0.53352
2.25	-0.52236	-0.58161
2.3	-0.53234	-0.62387
2.35	-0.53671	-0.65747
2.4	-0.54286	-0.68261
2.45	-0.54485	-0.69912
2.5	-0.53952	-0.70365
2.55	-0.52908	-0.69675
2.6	-0.51955	-0.67966
2.65	-0.51438	-0.65049
2.7	-0.50703	-0.6077
2.75	-0.492	-0.55488
2.8	-0.46969	-0.4927
2.85	-0.42386	-0.41576
2.9	-0.35101	-0.33114
2.95	-0.27382	-0.22543
3	-0.18749	-0.06629
3.05	-0.07101	0.0497
3.1	0.07969	0.14999
3.15	0.18174	0.24949
3.2	0.26108	0.35235
3.25	0.34956	0.44915
3.3	0.45465	0.53797
3.35	0.53985	0.61641
3.4	0.63326	0.67929
3.45	0.71272	0.72502
3.5	0.77964	0.7529
3.55	0.84632	0.7709
3.6	0.87709	0.77504
3.65	0.89182	0.76274
3.7	0.88938	0.73517
3.75	0.85089	0.70239
3.8	0.7809	0.65677
3.85	0.68948	0.59941
3.9	0.5787	0.53051
3.95	0.42663	0.4509
4	0.28348	0.36379
4.05	0.14898	0.27112
4.1	0.05139	0.1731
4.15	-0.0574	0.07289
4.2	-0.145	-0.02663
4.25	-0.20285	-0.12343
4.3	-0.28487	-0.21826
4.35	-0.34369	-0.30632
4.4	-0.38226	-0.38577
4.45	-0.43006	-0.45561
4.5	-0.49196	-0.51611
4.55	-0.5392	-0.56433
4.6	-0.5618	-0.59964
4.65	-0.57973	-0.62188
4.7	-0.5855	-0.63087
4.75	-0.5866	-0.62654
4.8	-0.56911	-0.60952
4.85	-0.53242	-0.58109
4.9	-0.491	-0.54186
4.95	-0.43768	-0.4928
5	-0.37724	-0.43546
5.05	-0.32591	-0.3716
5.1	-0.2595	-0.3028
5.15	-0.17879	-0.23089
5.2	-0.1313	-0.15775
5.25	-0.09226	-0.08475
5.3	-0.0224	-0.01373
5.35	0.02785	0.05363
5.4	0.08925	0.11598
5.45	0.13649	0.17369
5.5	0.16665	0.224
5.55	0.20904	0.26596
5.6	0.24009	0.29914
5.65	0.26431	0.32396
5.7	0.29278	0.33926
5.75	0.30365	0.34503
5.8	0.32197	0.34196
5.85	0.34121	0.3309
5.9	0.32528	0.31166
5.95	0.28875	0.28507
6	0.24586	0.25247
6.05	0.22803	0.21479
6.1	0.18052	0.17276
6.15	0.14995	0.12768
6.2	0.10263	0.08092
6.25	0.06951	0.03341
6.3	0.03389	-0.01366
6.35	-0.01647	-0.05901
6.4	-0.09776	-0.10144
6.45	-0.16285	-0.13985
6.5	-0.25657	-0.17327
6.55	-0.30787	-0.20089
6.6	-0.29024	-0.22206
6.65	-0.28603	-0.23629
6.7	-0.27457	-0.24439
6.75	-0.22071	-0.24536
6.8	-0.24141	-0.23899
6.85	-0.23886	-0.2255
6.9	-0.19305	-0.20528
6.95	-0.16883	-0.17892
7	-0.13265	-0.14714
7.05	-0.05338	-0.11081
7.1	-0.04222	-0.07089
7.15	-0.00193	-0.02843
7.2	0.06744	0.01584
7.25	0.08599	0.06046
7.3	0.13389	0.1043
7.35	0.13174	0.14624
7.4	0.13025	0.18523
7.45	0.16143	0.22032
7.5	0.21245	0.25065
7.55	0.25957	0.27553
7.6	0.29518	0.29439
7.65	0.29216	0.30684
7.7	0.33897	0.3125
7.75	0.34993	0.31128
7.8	0.33776	0.3033
7.85	0.29843	0.28888
7.9	0.23167	0.26847
7.95	0.21133	0.24268
8	0.18658	0.21224
8.05	0.19608	0.17798
8.1	0.19253	0.14079
8.15	0.16361	0.10134
8.2	0.09969	0.06051
8.25	0.05068	0.01971
8.3	0.00571	-0.02007
8.35	-0.05257	-0.05791
8.4	-0.05842	-0.09299
8.45	-0.10701	-0.12458
8.5	-0.14673	-0.15209
8.55	-0.15113	-0.17504
8.6	-0.16489	-0.19311
8.65	-0.2174	-0.2062
8.7	-0.19258	-0.21416
8.75	-0.23419	-0.21703
8.8	-0.23778	-0.21506
8.85	-0.24044	-0.20859
8.9	-0.20477	-0.19811
8.95	-0.2368	-0.18416
9	-0.21631	-0.16738
9.05	-0.21168	-0.14841
9.1	-0.23586	-0.12795
9.15	-0.1669	-0.10665
9.2	-0.10051	-0.08508
9.25	-0.04734	-0.06384
9.3	0.03304	-0.04352
9.35	0.05923	-0.0246
9.4	0.0487	-0.00751
9.45	0.02431	0.00744
9.5	-0.00676	0.02002
9.55	0.01759	0.03013
9.6	0.05062	0.03775
9.65	0.06798	0.04346
9.7	0.07339	0.04706
9.75	0.03903	0.04867
9.8	0.00312	0.04861
9.85	0.02161	0.04725
9.9	0.00876	0.04503
9.95	0.04048	0.04244
10	0.07332	0.03998
10.05	0.02515	0.03576
10.1	0.03178	0.0227
10.15	0.04963	0.00758
10.2	0.05131	-0.00718
10.25	0.03741	-0.02119
10.3	0.00948	-0.0341
10.35	-0.0179	-0.04557
10.4	-0.10932	-0.05534
10.45	-0.16453	-0.06319
10.5	-0.18094	-0.18094

## Sheet: Fig. 3e
R (Å)	|FT k2χ(k)|	|FT k2χ(k)|
	NGA-COF@Pt	Fitting
0	0.05705	0.05478
0.03068	0.05598	0.05437
0.06136	0.05316	0.05324
0.09204	0.0498	0.05176
0.12272	0.04767	0.05054
0.1534	0.04832	0.05037
0.18408	0.05184	0.05179
0.21476	0.05677	0.05466
0.24544	0.06113	0.05807
0.27612	0.06337	0.06082
0.3068	0.06275	0.0619
0.33748	0.05966	0.06104
0.36816	0.05589	0.05901
0.39884	0.0546	0.05783
0.42951	0.05856	0.05988
0.46019	0.06739	0.06594
0.49087	0.07773	0.07406
0.52155	0.08567	0.08077
0.55223	0.08796	0.08258
0.58291	0.08231	0.0769
0.61359	0.06818	0.063
0.64427	0.04984	0.04625
0.67495	0.0487	0.05135
0.70563	0.0839	0.09162
0.73631	0.13856	0.14937
0.76699	0.20177	0.2151
0.79767	0.26802	0.28323
0.82835	0.33281	0.34888
0.85903	0.39211	0.40754
0.88971	0.44244	0.45536
0.92039	0.48118	0.48955
0.95107	0.50696	0.50882
0.98175	0.51995	0.51374
1.01243	0.52213	0.50712
1.04311	0.51747	0.49425
1.07379	0.51178	0.48265
1.10447	0.51195	0.48094
1.13515	0.52428	0.49619
1.16583	0.55231	0.53095
1.19651	0.59562	0.58258
1.22718	0.6505	0.64533
1.25786	0.71168	0.71282
1.28854	0.77382	0.77948
1.31922	0.83225	0.84094
1.3499	0.88316	0.89382
1.38058	0.92359	0.93552
1.41126	0.95132	0.96402
1.44194	0.96476	0.97773
1.47262	0.96296	0.9755
1.5033	0.94555	0.9567
1.53398	0.91279	0.92138
1.56466	0.8656	0.87033
1.59534	0.80549	0.80516
1.62602	0.7346	0.72832
1.6567	0.65549	0.64296
1.68738	0.57108	0.55273
1.71806	0.48441	0.4616
1.74874	0.39853	0.37352
1.77942	0.31635	0.29221
1.8101	0.24073	0.22102
1.84078	0.17492	0.16286
1.87146	0.12391	0.12029
1.90214	0.09621	0.09492
1.93282	0.09701	0.08511
1.9635	0.11497	0.08498
1.99418	0.13589	0.08849
2.02485	0.15293	0.09239
2.05553	0.16345	0.09538
2.08621	0.16659	0.09683
2.11689	0.16248	0.09623
2.14757	0.15214	0.09312
2.17825	0.13754	0.08723
2.20893	0.12181	0.07868
2.23961	0.10923	0.06803
2.27029	0.10406	0.0563
2.30097	0.10775	0.04507
2.33165	0.11749	0.03653
2.36233	0.12866	0.03287
2.39301	0.13744	0.03423
2.42369	0.14157	0.03814
2.45437	0.14014	0.04206
2.48505	0.13337	0.04461
2.51573	0.12239	0.04523
2.54641	0.10909	0.04384
2.57709	0.0959	0.04059
2.60777	0.08538	0.03583
2.63845	0.07938	0.03011
2.66913	0.07798	0.02439
2.69981	0.07951	0.02036
2.73049	0.08186	0.02002
2.76117	0.08353	0.02343
2.79185	0.08392	0.02843
2.82252	0.083	0.0331
2.8532	0.08095	0.03628
2.88388	0.07784	0.03735
2.91456	0.07344	0.0361
2.94524	0.0673	0.03265
2.97592	0.05892	0.02749
3.0066	0.04799	0.02156
3.03728	0.03461	0.01649
3.06796	0.01952	0.01466
3.09864	0.00759	0.01673
3.12932	0.01803	0.02027
3.16	0.03346	0.02312
3.19068	0.04707	0.02431
3.22136	0.05734	0.02354
3.25204	0.06338	0.021
3.28272	0.0648	0.01724
3.3134	0.06177	0.01332
3.34408	0.05518	0.01103
3.37476	0.04686	0.01183
3.40544	0.04002	0.01455
3.43612	0.03878	0.01727
3.4668	0.04439	0.01893
3.49748	0.05365	0.01916
3.52816	0.0629	0.01797
3.55884	0.06993	0.01565
3.58952	0.07358	0.01275
3.62019	0.07349	0.01018
3.65087	0.06988	0.00908
3.68155	0.06344	0.0099
3.71223	0.05519	0.01164
3.74291	0.04638	0.01324
3.77359	0.03825	0.01418
3.80427	0.03169	0.01429
3.83495	0.02687	0.01362
3.86563	0.02316	0.01236
3.89631	0.01987	0.0108
3.92699	0.0174	0.00927
3.95767	0.01791	0.00811
3.98835	0.02297	0.00759
4.01903	0.03117	0.00775
4.04971	0.0403	0.00835
4.08039	0.04866	0.00909
4.11107	0.05493	0.00972
4.14175	0.05814	0.01007
4.17243	0.05764	0.01
4.20311	0.05314	0.00948
4.23379	0.04478	0.0085
4.26447	0.03321	0.0072
4.29515	0.0201	0.00585
4.32583	0.01277	0.00498
4.35651	0.02285	0.0051
4.38719	0.03825	0.00605
4.41786	0.05295	0.00718
4.44854	0.06514	0.00802
4.47922	0.07377	0.00831
4.5099	0.07815	0.00797
4.54058	0.07794	0.00702
4.57126	0.07314	0.00562
4.60194	0.06402	0.00411
4.63262	0.05116	0.00315
4.6633	0.03543	0.00349
4.69398	0.0183	0.00459
4.72466	0.00914	0.00565
4.75534	0.02418	0.00627
4.78602	0.04201	0.00632
4.8167	0.05839	0.0058
4.84738	0.07218	0.00478
4.87806	0.08264	0.00346
4.90874	0.08926	0.00217
4.93942	0.09174	0.00173
4.9701	0.09006	0.00251
5.00078	0.08442	0.00349
5.03146	0.07532	0.00419
5.06214	0.06352	0.00447
5.09282	0.05015	0.00432
5.1235	0.03692	0.00379
5.15418	0.02697	0.00301
5.18486	0.02501	0.00216
5.21553	0.03086	0.00158
5.24621	0.03898	0.00165
5.27689	0.04594	0.00215
5.30757	0.0504	0.00266
5.33825	0.05194	0.003
5.36893	0.05068	0.00311
5.39961	0.04707	0.00302
5.43029	0.0419	0.00277
5.46097	0.03617	0.0024
5.49165	0.03108	0.00197
5.52233	0.0278	0.00153
5.55301	0.02688	0.00117
5.58369	0.02791	0.00105
5.61437	0.02997	0.00123
5.64505	0.03238	0.00157
5.67573	0.03487	0.00192
5.70641	0.03741	0.00217
5.73709	0.03998	0.00228
5.76777	0.04238	0.00221
5.79845	0.04428	0.00194
5.82913	0.04529	0.0015
5.85981	0.04508	0.000917429
5.89049	0.0436	0.000314865
5.92117	0.04114	0.000527118
5.95185	0.03844	0.00112
5.98253	0.03671	0.00161
6.0132	0.03716	0.00192

## Sheet: Fig. 3f
k (Å-1)	R+ΔR (Å)	Intensity (a.u.)
-14.4	0	0.01292
-14.4	0.02083	0.02616
-14.4	0.04167	0.03602
-14.4	0.0625	0.04228
-14.4	0.08333	0.04617
-14.4	0.10417	0.04829
-14.4	0.125	0.04903
-14.4	0.14583	0.04865
-14.4	0.16667	0.04727
-14.4	0.1875	0.04494
-14.4	0.20833	0.04171
-14.4	0.22917	0.03771
-14.4	0.25	0.03318
-14.4	0.27083	0.02844
-14.4	0.29167	0.02386
-14.4	0.3125	0.01979
-14.4	0.33333	0.01646
-14.4	0.35417	0.01391
-14.4	0.375	0.01199
-14.4	0.39583	0.01045
-14.4	0.41667	0.00906
-14.4	0.4375	0.00771
-14.4	0.45833	0.00639
-14.4	0.47917	0.00516
-14.4	0.5	0.00408
-14.4	0.52083	0.00322
-14.4	0.54167	0.00259
-14.4	0.5625	0.0022
-14.4	0.58333	0.00201
-14.4	0.60417	0.00197
-14.4	0.625	0.00201
-14.4	0.64583	0.00209
-14.4	0.66667	0.00216
-14.4	0.6875	0.00219
-14.4	0.70833	0.00218
-14.4	0.72917	0.00213
-14.4	0.75	0.00202
-14.4	0.77083	0.00188
-14.4	0.79167	0.00172
-14.4	0.8125	0.00154
-14.4	0.83333	0.00136
-14.4	0.85417	0.00119
-14.4	0.875	0.00102
-14.4	0.89583	0.000863961
-14.4	0.91667	0.000725731
-14.4	0.9375	0.000603836
-14.4	0.95833	0.000498041
-14.4	0.97917	0.000407465
-14.4	1	0.000330838
-14.4	1.02083	0.000266692
-14.4	1.04167	0.000213503
-14.4	1.0625	0.000169784
-14.4	1.08333	0.000134141
-14.4	1.10417	0.000105308
-14.4	1.125	8.21586e-05
-14.4	1.14583	6.37073e-05
-14.4	1.16667	4.91065e-05
-14.4	1.1875	3.76347e-05
-14.4	1.20833	2.86846e-05
-14.4	1.22917	2.17502e-05
-14.4	1.25	1.64136e-05
-14.4	1.27083	1.23336e-05
-14.4	1.29167	9.23348e-06
-14.4	1.3125	6.89134e-06
-14.4	1.33333	5.13087e-06
-14.4	1.35417	3.81336e-06
-14.4	1.375	2.83076e-06
-14.4	1.39583	2.09977e-06
-14.4	1.41667	1.55681e-06
-14.4	1.4375	1.15377e-06
-14.4	1.45833	8.54615e-07
-14.4	1.47917	6.32471e-07
-14.4	1.5	4.67442e-07
-14.4	1.52083	3.44816e-07
-14.4	1.54167	2.53724e-07
-14.4	1.5625	1.86123e-07
-14.4	1.58333	1.36043e-07
-14.4	1.60417	9.90356e-08
-14.4	1.625	7.17784e-08
-14.4	1.64583	5.17805e-08
-14.4	1.66667	3.71732e-08
-14.4	1.6875	2.65546e-08
-14.4	1.70833	1.88747e-08
-14.4	1.72917	1.33494e-08
-14.4	1.75	9.39529e-09
-14.4	1.77083	6.58072e-09
-14.4	1.79167	4.58782e-09
-14.4	1.8125	3.18398e-09
-14.4	1.83333	2.20006e-09
-14.4	1.85417	1.51378e-09
-14.4	1.875	1.03735e-09
-14.4	1.89583	7.08069e-10
-14.4	1.91667	4.81473e-10
-14.4	1.9375	3.26182e-10
-14.4	1.95833	2.20179e-10
-14.4	1.97917	1.48098e-10
-14.4	2	9.92645e-11
-14.4	2.02083	6.63014e-11
-14.4	2.04167	4.413e-11
-14.4	2.0625	2.92699e-11
-14.4	2.08333	1.93452e-11
-14.4	2.10417	1.274e-11
-14.4	2.125	8.35972e-12
-14.4	2.14583	5.4653e-12
-14.4	2.16667	3.55969e-12
-14.4	2.1875	2.30973e-12
-14.4	2.20833	1.49293e-12
-14.4	2.22917	9.61221e-13
-14.4	2.25	6.16441e-13
-14.4	2.27083	3.93756e-13
-14.4	2.29167	2.50503e-13
-14.4	2.3125	1.58723e-13
-14.4	2.33333	1.0016e-13
-14.4	2.35417	6.2946e-14
-14.4	2.375	3.93966e-14
-14.4	2.39583	2.45561e-14
-14.4	2.41667	1.52431e-14
-14.4	2.4375	9.42313e-15
-14.4	2.45833	5.80137e-15
-14.4	2.47917	3.55698e-15
-14.4	2.5	2.17195e-15
-14.4	2.52083	1.32082e-15
-14.4	2.54167	7.99955e-16
-14.4	2.5625	4.82526e-16
-14.4	2.58333	2.89877e-16
-14.4	2.60417	1.73441e-16
-14.4	2.625	1.03357e-16
-14.4	2.64583	6.13446e-17
-14.4	2.66667	3.62636e-17
-14.4	2.6875	2.13513e-17
-14.4	2.70833	1.2521e-17
-14.4	2.72917	7.31338e-18
-14.4	2.75	4.2546e-18
-14.4	2.77083	2.46526e-18
-14.4	2.79167	1.42274e-18
-14.4	2.8125	8.17802e-19
-14.4	2.83333	4.68193e-19
-14.4	2.85417	2.66963e-19
-14.4	2.875	1.51607e-19
-14.4	2.89583	8.57484e-20
-14.4	2.91667	4.83016e-20
-14.4	2.9375	2.70968e-20
-14.4	2.95833	1.51385e-20
-14.4	2.97917	8.42268e-21
-14.4	3	4.66665e-21
-14.4	3.02083	2.57475e-21
-14.4	3.04167	1.41459e-21
-14.4	3.0625	7.73878e-22
-14.4	3.08333	4.21552e-22
-14.4	3.10417	2.28638e-22
-14.4	3.125	1.23467e-22
-14.4	3.14583	6.63811e-23
-14.4	3.16667	3.55313e-23
-14.4	3.1875	1.89338e-23
-14.4	3.20833	1.0044e-23
-14.4	3.22917	5.30409e-24
-14.4	3.25	2.78827e-24
-14.4	3.27083	1.45906e-24
-14.4	3.29167	7.60009e-25
-14.4	3.3125	3.94073e-25
-14.4	3.33333	2.03401e-25
-14.4	3.35417	1.04513e-25
-14.4	3.375	5.3464e-26
-14.4	3.39583	2.72318e-26
-14.4	3.41667	1.3813e-26
-14.4	3.4375	6.97918e-27
-14.4	3.45833	3.51367e-27
-14.4	3.47917	1.76337e-27
-14.4	3.5	8.82654e-28
-14.4	3.52083	4.40958e-28
-14.4	3.54167	2.20051e-28
-14.4	3.5625	1.09795e-28
-14.4	3.58333	5.48327e-29
-14.4	3.60417	2.74392e-29
-14.4	3.625	1.37732e-29
-14.4	3.64583	6.9408e-30
-14.4	3.66667	3.51366e-30
-14.4	3.6875	1.78724e-30
-14.4	3.70833	9.13269e-31
-14.4	3.72917	4.68562e-31
-14.4	3.75	2.41166e-31
-14.4	3.77083	1.24393e-31
-14.4	3.79167	6.42288e-32
-14.4	3.8125	3.31629e-32
-14.4	3.83333	1.71057e-32
-14.4	3.85417	8.80712e-33
-14.4	3.875	4.52299e-33
-14.4	3.89583	2.31565e-33
-14.4	3.91667	1.18137e-33
-14.4	3.9375	6.00376e-34
-14.4	3.95833	3.03861e-34
-14.4	3.97917	1.53131e-34
-14.4	4	7.68312e-35
-14.4	4.02083	3.83762e-35
-14.4	4.04167	1.90816e-35
-14.4	4.0625	9.44462e-36
-14.4	4.08333	4.6534e-36
-14.4	4.10417	2.28231e-36
-14.4	4.125	1.11431e-36
-14.4	4.14583	5.41593e-37
-14.4	4.16667	2.62052e-37
-14.4	4.1875	1.26231e-37
-14.4	4.20833	6.05368e-38
-14.4	4.22917	2.89044e-38
-14.4	4.25	1.37409e-38
-14.4	4.27083	6.50413e-39
-14.4	4.29167	3.06548e-39
-14.4	4.3125	1.43866e-39
-14.4	4.33333	6.72328e-40
-14.4	4.35417	3.12883e-40
-14.4	4.375	1.45002e-40
-14.4	4.39583	6.69218e-41
-14.4	4.41667	3.07594e-41
-14.4	4.4375	1.40803e-41
-14.4	4.45833	6.41927e-42
-14.4	4.47917	2.91478e-42
-14.4	4.5	1.31821e-42
-14.4	4.52083	5.93785e-43
-14.4	4.54167	2.6641e-43
-14.4	4.5625	1.19058e-43
-14.4	4.58333	5.29978e-44
-14.4	4.60417	2.34995e-44
-14.4	4.625	1.03793e-44
-14.4	4.64583	4.56663e-45
-14.4	4.66667	2.00145e-45
-14.4	4.6875	8.73823e-46
-14.4	4.70833	3.80048e-46
-14.4	4.72917	1.64663e-46
-14.4	4.75	7.10724e-47
-14.4	4.77083	3.05604e-47
-14.4	4.79167	1.30911e-47
-14.4	4.8125	5.58673e-48
-14.4	4.83333	2.37524e-48
-14.4	4.85417	1.00608e-48
-14.4	4.875	4.24553e-49
-14.4	4.89583	1.78491e-49
-14.4	4.91667	7.47628e-50
-14.4	4.9375	3.11994e-50
-14.4	4.95833	1.29718e-50
-14.4	4.97917	5.37343e-51
-14.4	5	2.21771e-51
-14.4	5.02083	9.11931e-52
-14.4	5.04167	3.73617e-52
-14.4	5.0625	1.52512e-52
-14.4	5.08333	6.20286e-53
-14.4	5.10417	2.51361e-53
-14.4	5.125	1.0149e-53
-14.4	5.14583	4.08289e-54
-14.4	5.16667	1.63658e-54
-14.4	5.1875	6.53633e-55
-14.4	5.20833	2.60111e-55
-14.4	5.22917	1.03137e-55
-14.4	5.25	4.07476e-56
-14.4	5.27083	1.60407e-56
-14.4	5.29167	6.29192e-57
-14.4	5.3125	2.45912e-57
-14.4	5.33333	9.5767e-58
-14.4	5.35417	3.71615e-58
-14.4	5.375	1.43686e-58
-14.4	5.39583	5.53576e-59
-14.4	5.41667	2.12514e-59
-14.4	5.4375	8.12911e-60
-14.4	5.45833	3.09847e-60
-14.4	5.47917	1.17679e-60
-14.4	5.5	4.45351e-61
-14.4	5.52083	1.67941e-61
-14.4	5.54167	6.31047e-62
-14.4	5.5625	2.36276e-62
-14.4	5.58333	8.81518e-63
-14.4	5.60417	3.27715e-63
-14.4	5.625	1.214e-63
-14.4	5.64583	4.48119e-64
-14.4	5.66667	1.64826e-64
-14.4	5.6875	6.04108e-65
-14.4	5.70833	2.20628e-65
-14.4	5.72917	8.02905e-66
-14.4	5.75	2.91156e-66
-14.4	5.77083	1.05207e-66
-14.4	5.79167	3.78813e-67
-14.4	5.8125	1.35914e-67
-14.4	5.83333	4.85916e-68
-14.4	5.85417	1.73109e-68
-14.4	5.875	6.1452e-69
-14.4	5.89583	2.17377e-69
-14.4	5.91667	7.66215e-70
-14.4	5.9375	2.69122e-70
-14.4	5.95833	9.41906e-71
-14.4	5.97917	3.28494e-71
-14.4	6	1.14158e-71
-14.35	0	0.01292
-14.35	0.02083	0.02616
-14.35	0.04167	0.03602
-14.35	0.0625	0.04229
-14.35	0.08333	0.04619
-14.35	0.10417	0.04832
-14.35	0.125	0.04908
-14.35	0.14583	0.04871
-14.35	0.16667	0.04735
-14.35	0.1875	0.04503
-14.35	0.20833	0.04181
-14.35	0.22917	0.03783
-14.35	0.25	0.0333
-14.35	0.27083	0.02856
-14.35	0.29167	0.02398
-14.35	0.3125	0.0199
-14.35	0.33333	0.01656
-14.35	0.35417	0.01401
-14.35	0.375	0.01209
-14.35	0.39583	0.01054
-14.35	0.41667	0.00915
-14.35	0.4375	0.00779
-14.35	0.45833	0.00646
-14.35	0.47917	0.00522
-14.35	0.5	0.00413
-14.35	0.52083	0.00326
-14.35	0.54167	0.00263
-14.35	0.5625	0.00224
-14.35	0.58333	0.00205
-14.35	0.60417	0.002
-14.35	0.625	0.00204
-14.35	0.64583	0.00212
-14.35	0.66667	0.00219
-14.35	0.6875	0.00223
-14.35	0.70833	0.00222
-14.35	0.72917	0.00217
-14.35	0.75	0.00206
-14.35	0.77083	0.00193
-14.35	0.79167	0.00176
-14.35	0.8125	0.00158
-14.35	0.83333	0.0014
-14.35	0.85417	0.00122
-14.35	0.875	0.00105
-14.35	0.89583	0.000888463
-14.35	0.91667	0.000747172
-14.35	0.9375	0.000622406
-14.35	0.95833	0.000513973
-14.35	0.97917	0.000421016
-14.35	1	0.000342268
-14.35	1.02083	0.000276259
-14.35	1.04167	0.000221451
-14.35	1.0625	0.000176339
-14.35	1.08333	0.00013951
-14.35	1.10417	0.000109675
-14.35	1.125	8.56853e-05
-14.35	1.14583	6.65366e-05
-14.35	1.16667	5.13611e-05
-14.35	1.1875	3.94197e-05
-14.35	1.20833	3.00889e-05
-14.35	1.22917	2.28483e-05
-14.35	1.25	1.72675e-05
-14.35	1.27083	1.29941e-05
-14.35	1.29167	9.74212e-06
-14.35	1.3125	7.28151e-06
-14.35	1.33333	5.42925e-06
-14.35	1.35417	4.04102e-06
-14.35	1.375	3.0042e-06
-14.35	1.39583	2.2318e-06
-14.35	1.41667	1.65728e-06
-14.35	1.4375	1.23022e-06
-14.35	1.45833	9.12775e-07
-14.35	1.47917	6.767e-07
-14.35	1.5	5.01045e-07
-14.35	1.52083	3.70305e-07
-14.35	1.54167	2.73015e-07
-14.35	1.5625	2.00679e-07
-14.35	1.58333	1.46986e-07
-14.35	1.60417	1.07228e-07
-14.35	1.625	7.78829e-08
-14.35	1.64583	5.63064e-08
-14.35	1.66667	4.05111e-08
-14.35	1.6875	2.9003e-08
-14.35	1.70833	2.06609e-08
-14.35	1.72917	1.46454e-08
-14.35	1.75	1.03306e-08
-14.35	1.77083	7.25219e-09
-14.35	1.79167	5.0674e-09
-14.35	1.8125	3.52483e-09
-14.35	1.83333	2.44115e-09
-14.35	1.85417	1.68353e-09
-14.35	1.875	1.15634e-09
-14.35	1.89583	7.91132e-10
-14.35	1.91667	5.39219e-10
-14.35	1.9375	3.6617e-10
-14.35	1.95833	2.47764e-10
-14.35	1.97917	1.67055e-10
-14.35	2	1.12245e-10
-14.35	2.02083	7.51575e-11
-14.35	2.04167	5.01502e-11
-14.35	2.0625	3.33475e-11
-14.35	2.08333	2.2097e-11
-14.35	2.10417	1.45902e-11
-14.35	2.125	9.59908e-12
-14.35	2.14583	6.29234e-12
-14.35	2.16667	4.10947e-12
-14.35	2.1875	2.67378e-12
-14.35	2.20833	1.73303e-12
-14.35	2.22917	1.11894e-12
-14.35	2.25	7.19619e-13
-14.35	2.27083	4.60978e-13
-14.35	2.29167	2.94117e-13
-14.35	2.3125	1.86901e-13
-14.35	2.33333	1.18289e-13
-14.35	2.35417	7.45601e-14
-14.35	2.375	4.68054e-14
-14.35	2.39583	2.92622e-14
-14.35	2.41667	1.82196e-14
-14.35	2.4375	1.12978e-14
-14.35	2.45833	6.97702e-15
-14.35	2.47917	4.29113e-15
-14.35	2.5	2.62847e-15
-14.35	2.52083	1.60349e-15
-14.35	2.54167	9.7425e-16
-14.35	2.5625	5.89546e-16
-14.35	2.58333	3.55315e-16
-14.35	2.60417	2.13286e-16
-14.35	2.625	1.27518e-16
-14.35	2.64583	7.59352e-17
-14.35	2.66667	4.50382e-17
-14.35	2.6875	2.66066e-17
-14.35	2.70833	1.56556e-17
-14.35	2.72917	9.17541e-18
-14.35	2.75	5.35617e-18
-14.35	2.77083	3.11427e-18
-14.35	2.79167	1.80356e-18
-14.35	2.8125	1.04034e-18
-14.35	2.83333	5.97704e-19
-14.35	2.85417	3.42025e-19
-14.35	2.875	1.94933e-19
-14.35	2.89583	1.10653e-19
-14.35	2.91667	6.25577e-20
-14.35	2.9375	3.52234e-20
-14.35	2.95833	1.97518e-20
-14.35	2.97917	1.10304e-20
-14.35	3	6.1345e-21
-14.35	3.02083	3.39747e-21
-14.35	3.04167	1.87373e-21
-14.35	3.0625	1.02901e-21
-14.35	3.08333	5.62703e-22
-14.35	3.10417	3.06388e-22
-14.35	3.125	1.66104e-22
-14.35	3.14583	8.96584e-23
-14.35	3.16667	4.81822e-23
-14.35	3.1875	2.57781e-23
-14.35	3.20833	1.373e-23
-14.35	3.22917	7.28002e-24
-14.35	3.25	3.84257e-24
-14.35	3.27083	2.01897e-24
-14.35	3.29167	1.05597e-24
-14.35	3.3125	5.49778e-25
-14.35	3.33333	2.84931e-25
-14.35	3.35417	1.47003e-25
-14.35	3.375	7.55053e-26
-14.35	3.39583	3.86132e-26
-14.35	3.41667	1.96638e-26
-14.35	3.4375	9.97399e-27
-14.35	3.45833	5.04045e-27
-14.35	3.47917	2.53887e-27
-14.35	3.5	1.27529e-27
-14.35	3.52083	6.39228e-28
-14.35	3.54167	3.19986e-28
-14.35	3.5625	1.60119e-28
-14.35	3.58333	8.01774e-29
-14.35	3.60417	4.02207e-29
-14.35	3.625	2.02354e-29
-14.35	3.64583	1.02202e-29
-14.35	3.66667	5.18556e-30
-14.35	3.6875	2.64403e-30
-14.35	3.70833	1.35468e-30
-14.35	3.72917	6.97102e-31
-14.35	3.75	3.5999e-31
-14.35	3.77083	1.86368e-31
-14.35	3.79167	9.66164e-32
-14.35	3.8125	5.01013e-32
-14.35	3.83333	2.59611e-32
-14.35	3.85417	1.34303e-32
-14.35	3.875	6.93133e-33
-14.35	3.89583	3.56661e-33
-14.35	3.91667	1.82894e-33
-14.35	3.9375	9.34314e-34
-14.35	3.95833	4.75359e-34
-14.35	3.97917	2.40826e-34
-14.35	4	1.21473e-34
-14.35	4.02083	6.09975e-35
-14.35	4.04167	3.04915e-35
-14.35	4.0625	1.51728e-35
-14.35	4.08333	7.51577e-36
-14.35	4.10417	3.70597e-36
-14.35	4.125	1.81911e-36
-14.35	4.14583	8.88901e-37
-14.35	4.16667	4.32414e-37
-14.35	4.1875	2.09417e-37
-14.35	4.20833	1.00972e-37
-14.35	4.22917	4.84717e-38
-14.35	4.25	2.31678e-38
-14.35	4.27083	1.10257e-38
-14.35	4.29167	5.22479e-39
-14.35	4.3125	2.46539e-39
-14.35	4.33333	1.15844e-39
-14.35	4.35417	5.42055e-40
-14.35	4.375	2.52586e-40
-14.35	4.39583	1.17216e-40
-14.35	4.41667	5.41729e-41
-14.35	4.4375	2.49352e-41
-14.35	4.45833	1.1431e-41
-14.35	4.47917	5.21933e-42
-14.35	4.5	2.3736e-42
-14.35	4.52083	1.07517e-42
-14.35	4.54167	4.85097e-43
-14.35	4.5625	2.18009e-43
-14.35	4.58333	9.75933e-44
-14.35	4.60417	4.35187e-44
-14.35	4.625	1.93307e-44
-14.35	4.64583	8.55353e-45
-14.35	4.66667	3.77028e-45
-14.35	4.6875	1.65554e-45
-14.35	4.70833	7.2419e-46
-14.35	4.72917	3.15584e-46
-14.35	4.75	1.37004e-46
-14.35	4.77083	5.92537e-47
-14.35	4.79167	2.55308e-47
-14.35	4.8125	1.09594e-47
-14.35	4.83333	4.68692e-48
-14.35	4.85417	1.99697e-48
-14.35	4.875	8.47697e-49
-14.35	4.89583	3.58511e-49
-14.35	4.91667	1.51064e-49
-14.35	4.9375	6.34187e-50
-14.35	4.95833	2.65264e-50
-14.35	4.97917	1.10547e-50
-14.35	5	4.59013e-51
-14.35	5.02083	1.89897e-51
-14.35	5.04167	7.82759e-52
-14.35	5.0625	3.21483e-52
-14.35	5.08333	1.31557e-52
-14.35	5.10417	5.36405e-53
-14.35	5.125	2.17922e-53
-14.35	5.14583	8.8215e-54
-14.35	5.16667	3.55809e-54
-14.35	5.1875	1.42997e-54
-14.35	5.20833	5.72633e-55
-14.35	5.22917	2.2849e-55
-14.35	5.25	9.08445e-56
-14.35	5.27083	3.59895e-56
-14.35	5.29167	1.42069e-56
-14.35	5.3125	5.58819e-57
-14.35	5.33333	2.19024e-57
-14.35	5.35417	8.55393e-58
-14.35	5.375	3.32883e-58
-14.35	5.39583	1.29084e-58
-14.35	5.41667	4.98779e-59
-14.35	5.4375	1.92044e-59
-14.35	5.45833	7.36804e-60
-14.35	5.47917	2.81684e-60
-14.35	5.5	1.07308e-60
-14.35	5.52083	4.07348e-61
-14.35	5.54167	1.54085e-61
-14.35	5.5625	5.80788e-62
-14.35	5.58333	2.18142e-62
-14.35	5.60417	8.16441e-63
-14.35	5.625	3.04492e-63
-14.35	5.64583	1.1316e-63
-14.35	5.66667	4.19062e-64
-14.35	5.6875	1.54643e-64
-14.35	5.70833	5.68656e-65
-14.35	5.72917	2.08371e-65
-14.35	5.75	7.6084e-66
-14.35	5.77083	2.76834e-66
-14.35	5.79167	1.00372e-66
-14.35	5.8125	3.62642e-67
-14.35	5.83333	1.30561e-67
-14.35	5.85417	4.68402e-68
-14.35	5.875	1.67454e-68
-14.35	5.89583	5.96542e-69
-14.35	5.91667	2.11767e-69
-14.35	5.9375	7.49114e-70
-14.35	5.95833	2.64063e-70
-14.35	5.97917	9.27555e-71
-14.35	6	3.2467e-71
-14.3	0	0.01292
-14.3	0.02083	0.02616
-14.3	0.04167	0.03603
-14.3	0.0625	0.0423
-14.3	0.08333	0.04621
-14.3	0.10417	0.04835
-14.3	0.125	0.04912
-14.3	0.14583	0.04877
-14.3	0.16667	0.04742
-14.3	0.1875	0.04512
-14.3	0.20833	0.04191
-14.3	0.22917	0.03794
-14.3	0.25	0.03342
-14.3	0.27083	0.02868
-14.3	0.29167	0.0241
-14.3	0.3125	0.02002
-14.3	0.33333	0.01667
-14.3	0.35417	0.01412
-14.3	0.375	0.01219
-14.3	0.39583	0.01064
-14.3	0.41667	0.00923
-14.3	0.4375	0.00787
-14.3	0.45833	0.00653
-14.3	0.47917	0.00528
-14.3	0.5	0.00419
-14.3	0.52083	0.00331
-14.3	0.54167	0.00267
-14.3	0.5625	0.00227
-14.3	0.58333	0.00208
-14.3	0.60417	0.00203
-14.3	0.625	0.00208
-14.3	0.64583	0.00215
-14.3	0.66667	0.00223
-14.3	0.6875	0.00227
-14.3	0.70833	0.00227
-14.3	0.72917	0.00221
-14.3	0.75	0.00211
-14.3	0.77083	0.00197
-14.3	0.79167	0.0018
-14.3	0.8125	0.00162
-14.3	0.83333	0.00143
-14.3	0.85417	0.00125
-14.3	0.875	0.00107
-14.3	0.89583	0.000913596
-14.3	0.91667	0.000769191
-14.3	0.9375	0.000641498
-14.3	0.95833	0.000530372
-14.3	0.97917	0.000434979
-14.3	1	0.000354061
-14.3	1.02083	0.000286142
-14.3	1.04167	0.000229672
-14.3	1.0625	0.000183129
-14.3	1.08333	0.000145078
-14.3	1.10417	0.000114209
-14.3	1.125	8.93531e-05
-14.3	1.14583	6.94832e-05
-14.3	1.16667	5.37127e-05
-14.3	1.1875	4.12841e-05
-14.3	1.20833	3.15578e-05
-14.3	1.22917	2.39986e-05
-14.3	1.25	1.81633e-05
-14.3	1.27083	1.36881e-05
-14.3	1.29167	1.02772e-05
-14.3	1.3125	7.69256e-06
-14.3	1.33333	5.74403e-06
-14.3	1.35417	4.28154e-06
-14.3	1.375	3.18771e-06
-14.3	1.39583	2.37169e-06
-14.3	1.41667	1.76389e-06
-14.3	1.4375	1.31147e-06
-14.3	1.45833	9.74684e-07
-14.3	1.47917	7.2386e-07
-14.3	1.5	5.36939e-07
-14.3	1.52083	3.97584e-07
-14.3	1.54167	2.937e-07
-14.3	1.5625	2.16319e-07
-14.3	1.58333	1.58768e-07
-14.3	1.60417	1.16067e-07
-14.3	1.625	8.44838e-08
-14.3	1.64583	6.1211e-08
-14.3	1.66667	4.41363e-08
-14.3	1.6875	3.16682e-08
-14.3	1.70833	2.26097e-08
-14.3	1.72917	1.60625e-08
-14.3	1.75	1.13557e-08
-14.3	1.77083	7.98974e-09
-14.3	1.79167	5.59538e-09
-14.3	1.8125	3.90092e-09
-14.3	1.83333	2.70778e-09
-14.3	1.85417	1.8717e-09
-14.3	1.875	1.28855e-09
-14.3	1.89583	8.83633e-10
-14.3	1.91667	6.03677e-10
-14.3	1.9375	4.1091e-10
-14.3	1.95833	2.787e-10
-14.3	1.97917	1.88368e-10
-14.3	2	1.26874e-10
-14.3	2.02083	8.51624e-11
-14.3	2.04167	5.69683e-11
-14.3	2.0625	3.79773e-11
-14.3	2.08333	2.52293e-11
-14.3	2.10417	1.67018e-11
-14.3	2.125	1.10172e-11
-14.3	2.14583	7.24124e-12
-14.3	2.16667	4.74196e-12
-14.3	2.1875	3.09373e-12
-14.3	2.20833	2.01077e-12
-14.3	2.22917	1.30189e-12
-14.3	2.25	8.39645e-13
-14.3	2.27083	5.39399e-13
-14.3	2.29167	3.45145e-13
-14.3	2.3125	2.19965e-13
-14.3	2.33333	1.39623e-13
-14.3	2.35417	8.82685e-14
-14.3	2.375	5.55764e-14
-14.3	2.39583	3.48504e-14
-14.3	2.41667	2.17649e-14
-14.3	2.4375	1.35375e-14
-14.3	2.45833	8.38592e-15
-14.3	2.47917	5.17368e-15
-14.3	2.5	3.17898e-15
-14.3	2.52083	1.94545e-15
-14.3	2.54167	1.18577e-15
-14.3	2.5625	7.19836e-16
-14.3	2.58333	4.35238e-16
-14.3	2.60417	2.6211e-16
-14.3	2.625	1.57221e-16
-14.3	2.64583	9.39315e-17
-14.3	2.66667	5.5897e-17
-14.3	2.6875	3.3132e-17
-14.3	2.70833	1.95609e-17
-14.3	2.72917	1.15031e-17
-14.3	2.75	6.73793e-18
-14.3	2.77083	3.93118e-18
-14.3	2.79167	2.28457e-18
-14.3	2.8125	1.32241e-18
-14.3	2.83333	7.62439e-19
-14.3	2.85417	4.37843e-19
-14.3	2.875	2.50437e-19
-14.3	2.89583	1.42673e-19
-14.3	2.91667	8.09537e-20
-14.3	2.9375	4.57486e-20
-14.3	2.95833	2.57486e-20
-14.3	2.97917	1.4433e-20
-14.3	3	8.05693e-21
-14.3	3.02083	4.47904e-21
-14.3	3.04167	2.47964e-21
-14.3	3.0625	1.36699e-21
-14.3	3.08333	7.5042e-22
-14.3	3.10417	4.10191e-22
-14.3	3.125	2.23252e-22
-14.3	3.14583	1.20982e-22
-14.3	3.16667	6.52738e-23
-14.3	3.1875	3.50622e-23
-14.3	3.20833	1.87501e-23
-14.3	3.22917	9.98202e-24
-14.3	3.25	5.29018e-24
-14.3	3.27083	2.79092e-24
-14.3	3.29167	1.46569e-24
-14.3	3.3125	7.66219e-25
-14.3	3.33333	3.98732e-25
-14.3	3.35417	2.06556e-25
-14.3	3.375	1.06525e-25
-14.3	3.39583	5.46959e-26
-14.3	3.41667	2.79648e-26
-14.3	3.4375	1.42399e-26
-14.3	3.45833	7.2237e-27
-14.3	3.47917	3.652e-27
-14.3	3.5	1.84091e-27
-14.3	3.52083	9.25841e-28
-14.3	3.54167	4.64917e-28
-14.3	3.5625	2.3332e-28
-14.3	3.58333	1.17145e-28
-14.3	3.60417	5.891e-29
-14.3	3.625	2.9706e-29
-14.3	3.64583	1.50364e-29
-14.3	3.66667	7.64598e-30
-14.3	3.6875	3.9076e-30
-14.3	3.70833	2.00717e-30
-14.3	3.72917	1.03581e-30
-14.3	3.75	5.36623e-31
-14.3	3.77083	2.78808e-31
-14.3	3.79167	1.45109e-31
-14.3	3.8125	7.55678e-32
-14.3	3.83333	3.93342e-32
-14.3	3.85417	2.0445e-32
-14.3	3.875	1.06034e-32
-14.3	3.89583	5.4836e-33
-14.3	3.91667	2.82639e-33
-14.3	3.9375	1.45137e-33
-14.3	3.95833	7.42306e-34
-14.3	3.97917	3.78054e-34
-14.3	4	1.91703e-34
-14.3	4.02083	9.67765e-35
-14.3	4.04167	4.8635e-35
-14.3	4.0625	2.43306e-35
-14.3	4.08333	1.21165e-35
-14.3	4.10417	6.00658e-36
-14.3	4.125	2.96419e-36
-14.3	4.14583	1.45622e-36
-14.3	4.16667	7.12198e-37
-14.3	4.1875	3.4677e-37
-14.3	4.20833	1.68099e-37
-14.3	4.22917	8.11312e-38
-14.3	4.25	3.89874e-38
-14.3	4.27083	1.86548e-38
-14.3	4.29167	8.88793e-39
-14.3	4.3125	4.21669e-39
-14.3	4.33333	1.99212e-39
-14.3	4.35417	9.37238e-40
-14.3	4.375	4.39123e-40
-14.3	4.39583	2.04897e-40
-14.3	4.41667	9.5217e-41
-14.3	4.4375	4.40689e-41
-14.3	4.45833	2.03143e-41
-14.3	4.47917	9.32677e-42
-14.3	4.5	4.26514e-42
-14.3	4.52083	1.94275e-42
-14.3	4.54167	8.81441e-43
-14.3	4.5625	3.98355e-43
-14.3	4.58333	1.79331e-43
-14.3	4.60417	8.04189e-44
-14.3	4.625	3.59241e-44
-14.3	4.64583	1.59862e-44
-14.3	4.66667	7.08675e-45
-14.3	4.6875	3.12964e-45
-14.3	4.70833	1.37688e-45
-14.3	4.72917	6.03469e-46
-14.3	4.75	2.635e-46
-14.3	4.77083	1.14624e-46
-14.3	4.79167	4.96765e-47
-14.3	4.8125	2.1449e-47
-14.3	4.83333	9.22675e-48
-14.3	4.85417	3.95442e-48
-14.3	4.875	1.68855e-48
-14.3	4.89583	7.18366e-49
-14.3	4.91667	3.04497e-49
-14.3	4.9375	1.28596e-49
-14.3	4.95833	5.41112e-50
-14.3	4.97917	2.26863e-50
-14.3	5	9.47675e-51
-14.3	5.02083	3.94438e-51
-14.3	5.04167	1.63578e-51
-14.3	5.0625	6.75932e-52
-14.3	5.08333	2.783e-52
-14.3	5.10417	1.14172e-52
-14.3	5.125	4.66706e-53
-14.3	5.14583	1.90094e-53
-14.3	5.16667	7.71506e-54
-14.3	5.1875	3.12001e-54
-14.3	5.20833	1.25724e-54
-14.3	5.22917	5.04818e-55
-14.3	5.25	2.01977e-55
-14.3	5.27083	8.0524e-56
-14.3	5.29167	3.19893e-56
-14.3	5.3125	1.26632e-56
-14.3	5.33333	4.99505e-57
-14.3	5.35417	1.96335e-57
-14.3	5.375	7.68991e-58
-14.3	5.39583	3.00129e-58
-14.3	5.41667	1.16724e-58
-14.3	5.4375	4.52357e-59
-14.3	5.45833	1.74691e-59
-14.3	5.47917	6.72246e-60
-14.3	5.5	2.57785e-60
-14.3	5.52083	9.85049e-61
-14.3	5.54167	3.75087e-61
-14.3	5.5625	1.42324e-61
-14.3	5.58333	5.38146e-62
-14.3	5.60417	2.02767e-62
-14.3	5.625	7.61323e-63
-14.3	5.64583	2.84851e-63
-14.3	5.66667	1.06205e-63
-14.3	5.6875	3.94592e-64
-14.3	5.70833	1.46094e-64
-14.3	5.72917	5.39005e-65
-14.3	5.75	1.98168e-65
-14.3	5.77083	7.26028e-66
-14.3	5.79167	2.65066e-66
-14.3	5.8125	9.6435e-67
-14.3	5.83333	3.4962e-67
-14.3	5.85417	1.2631e-67
-14.3	5.875	4.5474e-68
-14.3	5.89583	1.63143e-68
-14.3	5.91667	5.83251e-69
-14.3	5.9375	2.0779e-69
-14.3	5.95833	7.37692e-70
-14.3	5.97917	2.60981e-70
-14.3	6	9.20075e-71
-14.25	0	0.01292
-14.25	0.02083	0.02616
-14.25	0.04167	0.03603
-14.25	0.0625	0.04231
-14.25	0.08333	0.04623
-14.25	0.10417	0.04838
-14.25	0.125	0.04917
-14.25	0.14583	0.04883
-14.25	0.16667	0.0475
-14.25	0.1875	0.04521
-14.25	0.20833	0.04202
-14.25	0.22917	0.03805
-14.25	0.25	0.03354
-14.25	0.27083	0.0288
-14.25	0.29167	0.02421
-14.25	0.3125	0.02013
-14.25	0.33333	0.01678
-14.25	0.35417	0.01422
-14.25	0.375	0.01229
-14.25	0.39583	0.01073
-14.25	0.41667	0.00932
-14.25	0.4375	0.00794
-14.25	0.45833	0.0066
-14.25	0.47917	0.00534
-14.25	0.5	0.00424
-14.25	0.52083	0.00335
-14.25	0.54167	0.00271
-14.25	0.5625	0.00231
-14.25	0.58333	0.00211
-14.25	0.60417	0.00206
-14.25	0.625	0.00211
-14.25	0.64583	0.00219
-14.25	0.66667	0.00227
-14.25	0.6875	0.00231
-14.25	0.70833	0.00231
-14.25	0.72917	0.00225
-14.25	0.75	0.00215
-14.25	0.77083	0.00201
-14.25	0.79167	0.00184
-14.25	0.8125	0.00166
-14.25	0.83333	0.00147
-14.25	0.85417	0.00128
-14.25	0.875	0.0011
-14.25	0.89583	0.000939374
-14.25	0.91667	0.0007918
-14.25	0.9375	0.000661124
-14.25	0.95833	0.00054725
-14.25	0.97917	0.000449367
-14.25	1	0.000366228
-14.25	1.02083	0.000296351
-14.25	1.04167	0.000238175
-14.25	1.0625	0.000190161
-14.25	1.08333	0.000150852
-14.25	1.10417	0.000118918
-14.25	1.125	9.31672e-05
-14.25	1.14583	7.25516e-05
-14.25	1.16667	5.61649e-05
-14.25	1.1875	4.32312e-05
-14.25	1.20833	3.3094e-05
-14.25	1.22917	2.52034e-05
-14.25	1.25	1.91028e-05
-14.25	1.27083	1.44169e-05
-14.25	1.29167	1.08401e-05
-14.25	1.3125	8.12556e-06
-14.25	1.33333	6.07609e-06
-14.25	1.35417	4.53561e-06
-14.25	1.375	3.38182e-06
-14.25	1.39583	2.51988e-06
-14.25	1.41667	1.87699e-06
-14.25	1.4375	1.39779e-06
-14.25	1.45833	1.04057e-06
-14.25	1.47917	7.74134e-07
-14.25	1.5	5.75271e-07
-14.25	1.52083	4.2677e-07
-14.25	1.54167	3.15875e-07
-14.25	1.5625	2.33119e-07
-14.25	1.58333	1.71451e-07
-14.25	1.60417	1.25602e-07
-14.25	1.625	9.16195e-08
-14.25	1.64583	6.65247e-08
-14.25	1.66667	4.80726e-08
-14.25	1.6875	3.45685e-08
-14.25	1.70833	2.4735e-08
-14.25	1.72917	1.76116e-08
-14.25	1.75	1.24787e-08
-14.25	1.77083	8.7996e-09
-14.25	1.79167	6.17644e-09
-14.25	1.8125	4.31577e-09
-14.25	1.83333	3.00256e-09
-14.25	1.85417	2.0802e-09
-14.25	1.875	1.43539e-09
-14.25	1.89583	9.86607e-10
-14.25	1.91667	6.75599e-10
-14.25	1.9375	4.60949e-10
-14.25	1.95833	3.13383e-10
-14.25	1.97917	2.12318e-10
-14.25	2	1.43353e-10
-14.25	2.02083	9.64607e-11
-14.25	2.04167	6.4687e-11
-14.25	2.0625	4.32316e-11
-14.25	2.08333	2.87934e-11
-14.25	2.10417	1.91106e-11
-14.25	2.125	1.26393e-11
-14.25	2.14583	8.32941e-12
-14.25	2.16667	5.46923e-12
-14.25	2.1875	3.57793e-12
-14.25	2.20833	2.33188e-12
-14.25	2.22917	1.514e-12
-14.25	2.25	9.79196e-13
-14.25	2.27083	6.30838e-13
-14.25	2.29167	4.04813e-13
-14.25	2.3125	2.58741e-13
-14.25	2.33333	1.64717e-13
-14.25	2.35417	1.0444e-13
-14.25	2.375	6.59542e-14
-14.25	2.39583	4.14822e-14
-14.25	2.41667	2.5985e-14
-14.25	2.4375	1.62116e-14
-14.25	2.45833	1.00733e-14
-14.25	2.47917	6.23395e-15
-14.25	2.5	3.84242e-15
-14.25	2.52083	2.35884e-15
-14.25	2.54167	1.44229e-15
-14.25	2.5625	8.78354e-16
-14.25	2.58333	5.3279e-16
-14.25	2.60417	3.21897e-16
-14.25	2.625	1.93712e-16
-14.25	2.64583	1.16113e-16
-14.25	2.66667	6.93255e-17
-14.25	2.6875	4.12284e-17
-14.25	2.70833	2.44227e-17
-14.25	2.72917	1.44108e-17
-14.25	2.75	8.46987e-18
-14.25	2.77083	4.95864e-18
-14.25	2.79167	2.89164e-18
-14.25	2.8125	1.67965e-18
-14.25	2.83333	9.71811e-19
-14.25	2.85417	5.60055e-19
-14.25	2.875	3.21484e-19
-14.25	2.89583	1.83807e-19
-14.25	2.91667	1.04672e-19
-14.25	2.9375	5.93685e-20
-14.25	2.95833	3.35374e-20
-14.25	2.97917	1.88686e-20
-14.25	3	1.05725e-20
-14.25	3.02083	5.89966e-21
-14.25	3.04167	3.27852e-21
-14.25	3.0625	1.81433e-21
-14.25	3.08333	9.99826e-22
-14.25	3.10417	5.48644e-22
-14.25	3.125	2.99776e-22
-14.25	3.14583	1.6309e-22
-14.25	3.16667	8.8342e-23
-14.25	3.1875	4.76429e-23
-14.25	3.20833	2.55802e-23
-14.25	3.22917	1.36731e-23
-14.25	3.25	7.27577e-24
-14.25	3.27083	3.85409e-24
-14.25	3.29167	2.0323e-24
-14.25	3.3125	1.06677e-24
-14.25	3.33333	5.57409e-25
-14.25	3.35417	2.89937e-25
-14.25	3.375	1.50134e-25
-14.25	3.39583	7.73984e-26
-14.25	3.41667	3.973e-26
-14.25	3.4375	2.03102e-26
-14.25	3.45833	1.03426e-26
-14.25	3.47917	5.24823e-27
-14.25	3.5	2.65499e-27
-14.25	3.52083	1.33979e-27
-14.25	3.54167	6.74926e-28
-14.25	3.5625	3.39712e-28
-14.25	3.58333	1.71024e-28
-14.25	3.60417	8.62173e-29
-14.25	3.625	4.35751e-29
-14.25	3.64583	2.2104e-29
-14.25	3.66667	1.12638e-29
-14.25	3.6875	5.76933e-30
-14.25	3.70833	2.97067e-30
-14.25	3.72917	1.53722e-30
-14.25	3.75	7.98849e-31
-14.25	3.77083	4.16493e-31
-14.25	3.79167	2.17602e-31
-14.25	3.8125	1.13794e-31
-14.25	3.83333	5.94958e-32
-14.25	3.85417	3.10697e-32
-14.25	3.875	1.61923e-32
-14.25	3.89583	8.41591e-33
-14.25	3.91667	4.35998e-33
-14.25	3.9375	2.25051e-33
-14.25	3.95833	1.15706e-33
-14.25	3.97917	5.92397e-34
-14.25	4	3.01986e-34
-14.25	4.02083	1.53261e-34
-14.25	4.04167	7.74322e-35
-14.25	4.0625	3.89439e-35
-14.25	4.08333	1.94976e-35
-14.25	4.10417	9.71738e-36
-14.25	4.125	4.82113e-36
-14.25	4.14583	2.38117e-36
-14.25	4.16667	1.17082e-36
-14.25	4.1875	5.73134e-37
-14.25	4.20833	2.79325e-37
-14.25	4.22917	1.35539e-37
-14.25	4.25	6.5484e-38
-14.25	4.27083	3.15021e-38
-14.25	4.29167	1.50902e-38
-14.25	4.3125	7.19801e-39
-14.25	4.33333	3.41909e-39
-14.25	4.35417	1.61734e-39
-14.25	4.375	7.61904e-40
-14.25	4.39583	3.57454e-40
-14.25	4.41667	1.67022e-40
-14.25	4.4375	7.77272e-41
-14.25	4.45833	3.60271e-41
-14.25	4.47917	1.66324e-41
-14.25	4.5	7.6482e-42
-14.25	4.52083	3.5031e-42
-14.25	4.54167	1.59825e-42
-14.25	4.5625	7.2635e-43
-14.25	4.58333	3.28824e-43
-14.25	4.60417	1.48288e-43
-14.25	4.625	6.66165e-44
-14.25	4.64583	2.98125e-44
-14.25	4.66667	1.32912e-44
-14.25	4.6875	5.90314e-45
-14.25	4.70833	2.61195e-45
-14.25	4.72917	1.15137e-45
-14.25	4.75	5.05637e-46
-14.25	4.77083	2.2123e-46
-14.25	4.79167	9.64347e-47
-14.25	4.8125	4.18807e-47
-14.25	4.83333	1.81214e-47
-14.25	4.85417	7.81211e-48
-14.25	4.875	3.35546e-48
-14.25	4.89583	1.43597e-48
-14.25	4.91667	6.12284e-49
-14.25	4.9375	2.60123e-49
-14.25	4.95833	1.1011e-49
-14.25	4.97917	4.64412e-50
-14.25	5	1.95168e-50
-14.25	5.02083	8.17233e-51
-14.25	5.04167	3.40973e-51
-14.25	5.0625	1.41754e-51
-14.25	5.08333	5.87208e-52
-14.25	5.10417	2.42379e-52
-14.25	5.125	9.96889e-53
-14.25	5.14583	4.08554e-53
-14.25	5.16667	1.66842e-53
-14.25	5.1875	6.78919e-54
-14.25	5.20833	2.75289e-54
-14.25	5.22917	1.1123e-54
-14.25	5.25	4.47831e-55
-14.25	5.27083	1.79669e-55
-14.25	5.29167	7.18288e-56
-14.25	5.3125	2.86149e-56
-14.25	5.33333	1.13594e-56
-14.25	5.35417	4.49358e-57
-14.25	5.375	1.77134e-57
-14.25	5.39583	6.95802e-58
-14.25	5.41667	2.72362e-58
-14.25	5.4375	1.06239e-58
-14.25	5.45833	4.12953e-59
-14.25	5.47917	1.59955e-59
-14.25	5.5	6.17411e-60
-14.25	5.52083	2.37484e-60
-14.25	5.54167	9.10283e-61
-14.25	5.5625	3.47699e-61
-14.25	5.58333	1.32347e-61
-14.25	5.60417	5.02009e-62
-14.25	5.625	1.89756e-62
-14.25	5.64583	7.14769e-63
-14.25	5.66667	2.68302e-63
-14.25	5.6875	1.00362e-63
-14.25	5.70833	3.74116e-64
-14.25	5.72917	1.38973e-64
-14.25	5.75	5.14452e-65
-14.25	5.77083	1.8978e-65
-14.25	5.79167	6.97663e-66
-14.25	5.8125	2.55583e-66
-14.25	5.83333	9.33061e-67
-14.25	5.85417	3.39453e-67
-14.25	5.875	1.23067e-67
-14.25	5.89583	4.44625e-68
-14.25	5.91667	1.60081e-68
-14.25	5.9375	5.74352e-69
-14.25	5.95833	2.05357e-69
-14.25	5.97917	7.317e-70
-14.25	6	2.59806e-70
-14.2	0	0.01292
-14.2	0.02083	0.02616
-14.2	0.04167	0.03603
-14.2	0.0625	0.04232
-14.2	0.08333	0.04624
-14.2	0.10417	0.04841
-14.2	0.125	0.04921
-14.2	0.14583	0.04889
-14.2	0.16667	0.04757
-14.2	0.1875	0.0453
-14.2	0.20833	0.04212
-14.2	0.22917	0.03816
-14.2	0.25	0.03366
-14.2	0.27083	0.02892
-14.2	0.29167	0.02433
-14.2	0.3125	0.02025
-14.2	0.33333	0.01689
-14.2	0.35417	0.01432
-14.2	0.375	0.01238
-14.2	0.39583	0.01082
-14.2	0.41667	0.0094
-14.2	0.4375	0.00802
-14.2	0.45833	0.00667
-14.2	0.47917	0.0054
-14.2	0.5	0.00429
-14.2	0.52083	0.0034
-14.2	0.54167	0.00275
-14.2	0.5625	0.00234
-14.2	0.58333	0.00214
-14.2	0.60417	0.00209
-14.2	0.625	0.00214
-14.2	0.64583	0.00222
-14.2	0.66667	0.0023
-14.2	0.6875	0.00235
-14.2	0.70833	0.00235
-14.2	0.72917	0.0023
-14.2	0.75	0.00219
-14.2	0.77083	0.00205
-14.2	0.79167	0.00188
-14.2	0.8125	0.0017
-14.2	0.83333	0.0015
-14.2	0.85417	0.00131
-14.2	0.875	0.00113
-14.2	0.89583	0.000965813
-14.2	0.91667	0.000815013
-14.2	0.9375	0.000681298
-14.2	0.95833	0.000564618
-14.2	0.97917	0.000464191
-14.2	1	0.000378778
-14.2	1.02083	0.000306895
-14.2	1.04167	0.000246969
-14.2	1.0625	0.000197442
-14.2	1.08333	0.00015684
-14.2	1.10417	0.000123808
-14.2	1.125	9.71328e-05
-14.2	1.14583	7.57465e-05
-14.2	1.16667	5.87219e-05
-14.2	1.1875	4.52643e-05
-14.2	1.20833	3.47005e-05
-14.2	1.22917	2.6465e-05
-14.2	1.25	2.00881e-05
-14.2	1.27083	1.51824e-05
-14.2	1.29167	1.14321e-05
-14.2	1.3125	8.58158e-06
-14.2	1.33333	6.4263e-06
-14.2	1.35417	4.80394e-06
-14.2	1.375	3.58712e-06
-14.2	1.39583	2.67684e-06
-14.2	1.41667	1.99696e-06
-14.2	1.4375	1.48949e-06
-14.2	1.45833	1.11067e-06
-14.2	1.47917	8.27715e-07
-14.2	1.5	6.16197e-07
-14.2	1.52083	4.57989e-07
-14.2	1.54167	3.39641e-07
-14.2	1.5625	2.51159e-07
-14.2	1.58333	1.85099e-07
-14.2	1.60417	1.35885e-07
-14.2	1.625	9.9331e-08
-14.2	1.64583	7.22797e-08
-14.2	1.66667	5.23452e-08
-14.2	1.6875	3.77236e-08
-14.2	1.70833	2.70524e-08
-14.2	1.72917	1.93044e-08
-14.2	1.75	1.37086e-08
-14.2	1.77083	9.68859e-09
-14.2	1.79167	6.81572e-09
-14.2	1.8125	4.77322e-09
-14.2	1.83333	3.32834e-09
-14.2	1.85417	2.31116e-09
-14.2	1.875	1.59841e-09
-14.2	1.89583	1.1012e-09
-14.2	1.91667	7.55822e-10
-14.2	1.9375	5.16894e-10
-14.2	1.95833	3.5225e-10
-14.2	1.97917	2.39222e-10
-14.2	2	1.6191e-10
-14.2	2.02083	1.09214e-10
-14.2	2.04167	7.34213e-11
-14.2	2.0625	4.91924e-11
-14.2	2.08333	3.28469e-11
-14.2	2.10417	2.18572e-11
-14.2	2.125	1.44936e-11
-14.2	2.14583	9.57674e-12
-14.2	2.16667	6.30511e-12
-14.2	2.1875	4.13595e-12
-14.2	2.20833	2.70296e-12
-14.2	2.22917	1.7598e-12
-14.2	2.25	1.14137e-12
-14.2	2.27083	7.374e-13
-14.2	2.29167	4.74549e-13
-14.2	2.3125	3.04191e-13
-14.2	2.33333	1.94216e-13
-14.2	2.35417	1.23506e-13
-14.2	2.375	7.8226e-14
-14.2	2.39583	4.93479e-14
-14.2	2.41667	3.10055e-14
-14.2	2.4375	1.94026e-14
-14.2	2.45833	1.2093e-14
-14.2	2.47917	7.50697e-15
-14.2	2.5	4.64146e-15
-14.2	2.52083	2.8583e-15
-14.2	2.54167	1.75319e-15
-14.2	2.5625	1.07109e-15
-14.2	2.58333	6.51779e-16
-14.2	2.60417	3.95057e-16
-14.2	2.625	2.38511e-16
-14.2	2.64583	1.43434e-16
-14.2	2.66667	8.592e-17
-14.2	2.6875	5.1267e-17
-14.2	2.70833	3.0471e-17
-14.2	2.72917	1.80402e-17
-14.2	2.75	1.06391e-17
-14.2	2.77083	6.24993e-18
-14.2	2.79167	3.65723e-18
-14.2	2.8125	2.13174e-18
-14.2	2.83333	1.2377e-18
-14.2	2.85417	7.15808e-19
-14.2	2.875	4.12352e-19
-14.2	2.89583	2.36606e-19
-14.2	2.91667	1.35226e-19
-14.2	2.9375	7.69778e-20
-14.2	2.95833	4.36446e-20
-14.2	2.97917	2.4646e-20
-14.2	3	1.38612e-20
-14.2	3.02083	7.76389e-21
-14.2	3.04167	4.33084e-21
-14.2	3.0625	2.40582e-21
-14.2	3.08333	1.33088e-21
-14.2	3.10417	7.33138e-22
-14.2	3.125	4.02146e-22
-14.2	3.14583	2.19643e-22
-14.2	3.16667	1.19446e-22
-14.2	3.1875	6.46738e-23
-14.2	3.20833	3.48635e-23
-14.2	3.22917	1.87104e-23
-14.2	3.25	9.99649e-24
-14.2	3.27083	5.31683e-24
-14.2	3.29167	2.81506e-24
-14.2	3.3125	1.48369e-24
-14.2	3.33333	7.7843e-25
-14.2	3.35417	4.06555e-25
-14.2	3.375	2.11377e-25
-14.2	3.39583	1.09412e-25
-14.2	3.41667	5.63879e-26
-14.2	3.4375	2.89394e-26
-14.2	3.45833	1.47937e-26
-14.2	3.47917	7.53498e-27
-14.2	3.5	3.82555e-27
-14.2	3.52083	1.93711e-27
-14.2	3.54167	9.78972e-28
-14.2	3.5625	4.9422e-28
-14.2	3.58333	2.4949e-28
-14.2	3.60417	1.26087e-28
-14.2	3.625	6.38704e-29
-14.2	3.64583	3.24678e-29
-14.2	3.66667	1.65792e-29
-14.2	3.6875	8.50996e-30
-14.2	3.70833	4.39198e-30
-14.2	3.72917	2.27862e-30
-14.2	3.75	1.18764e-30
-14.2	3.77083	6.21277e-31
-14.2	3.79167	3.2581e-31
-14.2	3.8125	1.71078e-31
-14.2	3.83333	8.984e-32
-14.2	3.85417	4.7134e-32
-14.2	3.875	2.46833e-32
-14.2	3.89583	1.28931e-32
-14.2	3.91667	6.71355e-33
-14.2	3.9375	3.48331e-33
-14.2	3.95833	1.80026e-33
-14.2	3.97917	9.26569e-34
-14.2	4	4.74841e-34
-14.2	4.02083	2.42269e-34
-14.2	4.04167	1.23054e-34
-14.2	4.0625	6.22194e-35
-14.2	4.08333	3.13171e-35
-14.2	4.10417	1.56915e-35
-14.2	4.125	7.82676e-36
-14.2	4.14583	3.88636e-36
-14.2	4.16667	1.92115e-36
-14.2	4.1875	9.4548e-37
-14.2	4.20833	4.63266e-37
-14.2	4.22917	2.26002e-37
-14.2	4.25	1.09778e-37
-14.2	4.27083	5.30951e-38
-14.2	4.29167	2.55709e-38
-14.2	4.3125	1.22633e-38
-14.2	4.33333	5.85669e-39
-14.2	4.35417	2.78546e-39
-14.2	4.375	1.31933e-39
-14.2	4.39583	6.22352e-40
-14.2	4.41667	2.92387e-40
-14.2	4.4375	1.36815e-40
-14.2	4.45833	6.37634e-41
-14.2	4.47917	2.95996e-41
-14.2	4.5	1.36863e-41
-14.2	4.52083	6.30349e-42
-14.2	4.54167	2.8919e-42
-14.2	4.5625	1.3216e-42
-14.2	4.58333	6.0165e-43
-14.2	4.60417	2.72847e-43
-14.2	4.625	1.23264e-43
-14.2	4.64583	5.54755e-44
-14.2	4.66667	2.48727e-44
-14.2	4.6875	1.11098e-44
-14.2	4.70833	4.94383e-45
-14.2	4.72917	2.19177e-45
-14.2	4.75	9.68079e-46
-14.2	4.77083	4.26005e-46
-14.2	4.79167	1.86772e-46
-14.2	4.8125	8.1585e-47
-14.2	4.83333	3.5507e-47
-14.2	4.85417	1.53967e-47
-14.2	4.875	6.65203e-48
-14.2	4.89583	2.86352e-48
-14.2	4.91667	1.22821e-48
-14.2	4.9375	5.24892e-49
-14.2	4.95833	2.23511e-49
-14.2	4.97917	9.48343e-50
-14.2	5	4.00932e-50
-14.2	5.02083	1.68896e-50
-14.2	5.04167	7.08944e-51
-14.2	5.0625	2.96521e-51
-14.2	5.08333	1.23581e-51
-14.2	5.10417	5.13218e-52
-14.2	5.125	2.12379e-52
-14.2	5.14583	8.75753e-53
-14.2	5.16667	3.59845e-53
-14.2	5.1875	1.47338e-53
-14.2	5.20833	6.0115e-54
-14.2	5.22917	2.44411e-54
-14.2	5.25	9.90222e-55
-14.2	5.27083	3.99778e-55
-14.2	5.29167	1.60835e-55
-14.2	5.3125	6.44796e-56
-14.2	5.33333	2.57598e-56
-14.2	5.35417	1.02553e-56
-14.2	5.375	4.06849e-57
-14.2	5.39583	1.60844e-57
-14.2	5.41667	6.33669e-58
-14.2	5.4375	2.48776e-58
-14.2	5.45833	9.73292e-59
-14.2	5.47917	3.79462e-59
-14.2	5.5	1.4743e-59
-14.2	5.52083	5.70812e-60
-14.2	5.54167	2.20239e-60
-14.2	5.5625	8.46821e-61
-14.2	5.58333	3.24476e-61
-14.2	5.60417	1.239e-61
-14.2	5.625	4.71471e-62
-14.2	5.64583	1.78787e-62
-14.2	5.66667	6.75642e-63
-14.2	5.6875	2.54446e-63
-14.2	5.70833	9.54934e-64
-14.2	5.72917	3.57151e-64
-14.2	5.75	1.33116e-64
-14.2	5.77083	4.94434e-65
-14.2	5.79167	1.83016e-65
-14.2	5.8125	6.75104e-66
-14.2	5.83333	2.48173e-66
-14.2	5.85417	9.09159e-67
-14.2	5.875	3.31916e-67
-14.2	5.89583	1.20759e-67
-14.2	5.91667	4.37838e-68
-14.2	5.9375	1.58201e-68
-14.2	5.95833	5.69653e-69
-14.2	5.97917	2.04416e-69
-14.2	6	7.31007e-70
-14.15	0	0.01292
-14.15	0.02083	0.02616
-14.15	0.04167	0.03604
-14.15	0.0625	0.04233
-14.15	0.08333	0.04626
-14.15	0.10417	0.04844
-14.15	0.125	0.04926
-14.15	0.14583	0.04895
-14.15	0.16667	0.04765
-14.15	0.1875	0.04539
-14.15	0.20833	0.04222
-14.15	0.22917	0.03828
-14.15	0.25	0.03378
-14.15	0.27083	0.02904
-14.15	0.29167	0.02446
-14.15	0.3125	0.02036
-14.15	0.33333	0.017
-14.15	0.35417	0.01443
-14.15	0.375	0.01248
-14.15	0.39583	0.01091
-14.15	0.41667	0.00949
-14.15	0.4375	0.0081
-14.15	0.45833	0.00674
-14.15	0.47917	0.00546
-14.15	0.5	0.00434
-14.15	0.52083	0.00344
-14.15	0.54167	0.00279
-14.15	0.5625	0.00237
-14.15	0.58333	0.00217
-14.15	0.60417	0.00213
-14.15	0.625	0.00217
-14.15	0.64583	0.00226
-14.15	0.66667	0.00234
-14.15	0.6875	0.00239
-14.15	0.70833	0.00239
-14.15	0.72917	0.00234
-14.15	0.75	0.00224
-14.15	0.77083	0.0021
-14.15	0.79167	0.00192
-14.15	0.8125	0.00174
-14.15	0.83333	0.00154
-14.15	0.85417	0.00135
-14.15	0.875	0.00116
-14.15	0.89583	0.000992927
-14.15	0.91667	0.000838845
-14.15	0.9375	0.000702033
-14.15	0.95833	0.000582491
-14.15	0.97917	0.000479464
-14.15	1	0.000391723
-14.15	1.02083	0.000317784
-14.15	1.04167	0.000256062
-14.15	1.0625	0.000204981
-14.15	1.08333	0.000163047
-14.15	1.10417	0.000128884
-14.15	1.125	0.000101256
-14.15	1.14583	7.90726e-05
-14.15	1.16667	6.13876e-05
-14.15	1.1875	4.7387e-05
-14.15	1.20833	3.63801e-05
-14.15	1.22917	2.77861e-05
-14.15	1.25	2.11212e-05
-14.15	1.27083	1.59862e-05
-14.15	1.29167	1.20546e-05
-14.15	1.3125	9.0618e-06
-14.15	1.33333	6.79559e-06
-14.15	1.35417	5.08729e-06
-14.15	1.375	3.80421e-06
-14.15	1.39583	2.84304e-06
-14.15	1.41667	2.12418e-06
-14.15	1.4375	1.58689e-06
-14.15	1.45833	1.18525e-06
-14.15	1.47917	8.84808e-07
-14.15	1.5	6.59882e-07
-14.15	1.52083	4.91374e-07
-14.15	1.54167	3.65104e-07
-14.15	1.5625	2.70528e-07
-14.15	1.58333	1.99781e-07
-14.15	1.60417	1.4697e-07
-14.15	1.625	1.07663e-07
-14.15	1.64583	7.85111e-08
-14.15	1.66667	5.69817e-08
-14.15	1.6875	4.11551e-08
-14.15	1.70833	2.95782e-08
-14.15	1.72917	2.11537e-08
-14.15	1.75	1.50553e-08
-14.15	1.77083	1.06641e-08
-14.15	1.79167	7.51882e-09
-14.15	1.8125	5.27747e-09
-14.15	1.83333	3.68828e-09
-14.15	1.85417	2.56692e-09
-14.15	1.875	1.77935e-09
-14.15	1.89583	1.22867e-09
-14.15	1.91667	8.45271e-10
-14.15	1.9375	5.79417e-10
-14.15	1.95833	3.95791e-10
-14.15	1.97917	2.69433e-10
-14.15	2	1.82797e-10
-14.15	2.02083	1.23604e-10
-14.15	2.04167	8.33009e-11
-14.15	2.0625	5.59515e-11
-14.15	2.08333	3.74549e-11
-14.15	2.10417	2.49876e-11
-14.15	2.125	1.66126e-11
-14.15	2.14583	1.10058e-11
-14.15	2.16667	7.26534e-12
-14.15	2.1875	4.77872e-12
-14.15	2.20833	3.13158e-12
-14.15	2.22917	2.0445e-12
-14.15	2.25	1.32972e-12
-14.15	2.27083	8.6152e-13
-14.15	2.29167	5.56009e-13
-14.15	2.3125	3.57434e-13
-14.15	2.33333	2.28874e-13
-14.15	2.35417	1.45973e-13
-14.15	2.375	9.27295e-14
-14.15	2.39583	5.86717e-14
-14.15	2.41667	3.69745e-14
-14.15	2.4375	2.3208e-14
-14.15	2.45833	1.4509e-14
-14.15	2.47917	9.03447e-15
-14.15	2.5	5.60321e-15
-14.15	2.52083	3.46134e-15
-14.15	2.54167	2.12976e-15
-14.15	2.5625	1.30527e-15
-14.15	2.58333	7.96819e-16
-14.15	2.60417	4.84522e-16
-14.15	2.625	2.93472e-16
-14.15	2.64583	1.77062e-16
-14.15	2.66667	1.06412e-16
-14.15	2.6875	6.37047e-17
-14.15	2.70833	3.79898e-17
-14.15	2.72917	2.25673e-17
-14.15	2.75	1.3354e-17
-14.15	2.77083	7.87155e-18
-14.15	2.79167	4.62198e-18
-14.15	2.8125	2.70341e-18
-14.15	2.83333	1.5751e-18
-14.15	2.85417	9.14143e-19
-14.15	2.875	5.28474e-19
-14.15	2.89583	3.0432e-19
-14.15	2.91667	1.74553e-19
-14.15	2.9375	9.97257e-20
-14.15	2.95833	5.67491e-20
-14.15	2.97917	3.21642e-20
-14.15	3	1.81568e-20
-14.15	3.02083	1.0208e-20
-14.15	3.04167	5.71573e-21
-14.15	3.0625	3.18723e-21
-14.15	3.08333	1.76991e-21
-14.15	3.10417	9.78748e-22
-14.15	3.125	5.38959e-22
-14.15	3.14583	2.95521e-22
-14.15	3.16667	1.61344e-22
-14.15	3.1875	8.77062e-23
-14.15	3.20833	4.74684e-23
-14.15	3.22917	2.55775e-23
-14.15	3.25	1.37207e-23
-14.15	3.27083	7.32724e-24
-14.15	3.29167	3.8953e-24
-14.15	3.3125	2.06142e-24
-14.15	3.33333	1.08596e-24
-14.15	3.35417	5.69489e-25
-14.15	3.375	2.97297e-25
-14.15	3.39583	1.54509e-25
-14.15	3.41667	7.99487e-26
-14.15	3.4375	4.11935e-26
-14.15	3.45833	2.11395e-26
-14.15	3.47917	1.08078e-26
-14.15	3.5	5.5071e-27
-14.15	3.52083	2.79824e-27
-14.15	3.54167	1.41878e-27
-14.15	3.5625	7.1842e-28
-14.15	3.58333	3.63674e-28
-14.15	3.60417	1.84254e-28
-14.15	3.625	9.3548e-29
-14.15	3.64583	4.76538e-29
-14.15	3.66667	2.43826e-29
-14.15	3.6875	1.25409e-29
-14.15	3.70833	6.48659e-30
-14.15	3.72917	3.37367e-30
-14.15	3.75	1.76338e-30
-14.15	3.77083	9.25437e-31
-14.15	3.79167	4.87082e-31
-14.15	3.8125	2.56785e-31
-14.15	3.83333	1.35432e-31
-14.15	3.85417	7.13802e-32
-14.15	3.875	3.75602e-32
-14.15	3.89583	1.97167e-32
-14.15	3.91667	1.03188e-32
-14.15	3.9375	5.38158e-33
-14.15	3.95833	2.79588e-33
-14.15	3.97917	1.44658e-33
-14.15	4	7.45262e-34
-14.15	4.02083	3.82262e-34
-14.15	4.04167	1.95194e-34
-14.15	4.0625	9.92218e-35
-14.15	4.08333	5.02083e-35
-14.15	4.10417	2.52914e-35
-14.15	4.125	1.26825e-35
-14.15	4.14583	6.33116e-36
-14.15	4.16667	3.14644e-36
-14.15	4.1875	1.55679e-36
-14.15	4.20833	7.66882e-37
-14.15	4.22917	3.76127e-37
-14.15	4.25	1.83681e-37
-14.15	4.27083	8.93166e-38
-14.15	4.29167	4.32472e-38
-14.15	4.3125	2.08524e-38
-14.15	4.33333	1.00125e-38
-14.15	4.35417	4.78778e-39
-14.15	4.375	2.28004e-39
-14.15	4.39583	1.08139e-39
-14.15	4.41667	5.10821e-40
-14.15	4.4375	2.40332e-40
-14.15	4.45833	1.12623e-40
-14.15	4.47917	5.25681e-41
-14.15	4.5	2.44405e-41
-14.15	4.52083	1.13189e-41
-14.15	4.54167	5.22165e-42
-14.15	4.5625	2.39958e-42
-14.15	4.58333	1.09849e-42
-14.15	4.60417	5.00953e-43
-14.15	4.625	2.27587e-43
-14.15	4.64583	1.03004e-43
-14.15	4.66667	4.64435e-44
-14.15	4.6875	2.08626e-44
-14.15	4.70833	9.33662e-45
-14.15	4.72917	4.1629e-45
-14.15	4.75	1.84924e-45
-14.15	4.77083	8.18445e-46
-14.15	4.79167	3.60901e-46
-14.15	4.8125	1.58561e-46
-14.15	4.83333	6.94091e-47
-14.15	4.85417	3.02731e-47
-14.15	4.875	1.31559e-47
-14.15	4.89583	5.69656e-48
-14.15	4.91667	2.45775e-48
-14.15	4.9375	1.05657e-48
-14.15	4.95833	4.52587e-49
-14.15	4.97917	1.93175e-49
-14.15	5	8.21574e-50
-14.15	5.02083	3.48173e-50
-14.15	5.04167	1.47028e-50
-14.15	5.0625	6.18676e-51
-14.15	5.08333	2.59411e-51
-14.15	5.10417	1.08388e-51
-14.15	5.125	4.51271e-52
-14.15	5.14583	1.87226e-52
-14.15	5.16667	7.74049e-53
-14.15	5.1875	3.18894e-53
-14.15	5.20833	1.30919e-53
-14.15	5.22917	5.35598e-54
-14.15	5.25	2.18353e-54
-14.15	5.27083	8.87078e-55
-14.15	5.29167	3.5913e-55
-14.15	5.3125	1.44887e-55
-14.15	5.33333	5.82505e-56
-14.15	5.35417	2.33379e-56
-14.15	5.375	9.31784e-57
-14.15	5.39583	3.70736e-57
-14.15	5.41667	1.46998e-57
-14.15	5.4375	5.80838e-58
-14.15	5.45833	2.28717e-58
-14.15	5.47917	8.97516e-59
-14.15	5.5	3.50984e-59
-14.15	5.52083	1.36784e-59
-14.15	5.54167	5.31235e-60
-14.15	5.5625	2.0561e-60
-14.15	5.58333	7.93058e-61
-14.15	5.60417	3.04841e-61
-14.15	5.625	1.16775e-61
-14.15	5.64583	4.45791e-62
-14.15	5.66667	1.69599e-62
-14.15	5.6875	6.43019e-63
-14.15	5.70833	2.4296e-63
-14.15	5.72917	9.1486e-64
-14.15	5.75	3.4331e-64
-14.15	5.77083	1.28389e-64
-14.15	5.79167	4.78502e-65
-14.15	5.8125	1.77726e-65
-14.15	5.83333	6.57854e-66
-14.15	5.85417	2.42673e-66
-14.15	5.875	8.92125e-67
-14.15	5.89583	3.26846e-67
-14.15	5.91667	1.19337e-67
-14.15	5.9375	4.3423e-68
-14.15	5.95833	1.57463e-68
-14.15	5.97917	5.69052e-69
-14.15	6	2.04946e-69
-14.1	0	0.01292
-14.1	0.02083	0.02616
-14.1	0.04167	0.03604
-14.1	0.0625	0.04234
-14.1	0.08333	0.04628
-14.1	0.10417	0.04847
-14.1	0.125	0.0493
-14.1	0.14583	0.04901
-14.1	0.16667	0.04772
-14.1	0.1875	0.04548
-14.1	0.20833	0.04233
-14.1	0.22917	0.03839
-14.1	0.25	0.03389
-14.1	0.27083	0.02916
-14.1	0.29167	0.02458
-14.1	0.3125	0.02048
-14.1	0.33333	0.01712
-14.1	0.35417	0.01453
-14.1	0.375	0.01258
-14.1	0.39583	0.01101
-14.1	0.41667	0.00958
-14.1	0.4375	0.00818
-14.1	0.45833	0.00681
-14.1	0.47917	0.00553
-14.1	0.5	0.0044
-14.1	0.52083	0.00349
-14.1	0.54167	0.00283
-14.1	0.5625	0.00241
-14.1	0.58333	0.00221
-14.1	0.60417	0.00216
-14.1	0.625	0.00221
-14.1	0.64583	0.0023
-14.1	0.66667	0.00238
-14.1	0.6875	0.00244
-14.1	0.70833	0.00244
-14.1	0.72917	0.00239
-14.1	0.75	0.00229
-14.1	0.77083	0.00214
-14.1	0.79167	0.00197
-14.1	0.8125	0.00178
-14.1	0.83333	0.00158
-14.1	0.85417	0.00138
-14.1	0.875	0.00119
-14.1	0.89583	0.00102
-14.1	0.91667	0.000863311
-14.1	0.9375	0.000723343
-14.1	0.95833	0.000600879
-14.1	0.97917	0.000495196
-14.1	1	0.000405074
-14.1	1.02083	0.000329029
-14.1	1.04167	0.000265463
-14.1	1.0625	0.000212786
-14.1	1.08333	0.000169482
-14.1	1.10417	0.000134153
-14.1	1.125	0.000105541
-14.1	1.14583	8.25349e-05
-14.1	1.16667	6.41664e-05
-14.1	1.1875	4.96029e-05
-14.1	1.20833	3.8136e-05
-14.1	1.22917	2.91691e-05
-14.1	1.25	2.22044e-05
-14.1	1.27083	1.68301e-05
-14.1	1.29167	1.27091e-05
-14.1	1.3125	9.56739e-06
-14.1	1.33333	7.18494e-06
-14.1	1.35417	5.38644e-06
-14.1	1.375	4.03372e-06
-14.1	1.39583	3.019e-06
-14.1	1.41667	2.25906e-06
-14.1	1.4375	1.6903e-06
-14.1	1.45833	1.26455e-06
-14.1	1.47917	9.45628e-07
-14.1	1.5	7.06501e-07
-14.1	1.52083	5.27067e-07
-14.1	1.54167	3.9238e-07
-14.1	1.5625	2.91317e-07
-14.1	1.58333	2.15572e-07
-14.1	1.60417	1.58918e-07
-14.1	1.625	1.16662e-07
-14.1	1.64583	8.52562e-08
-14.1	1.66667	6.20114e-08
-14.1	1.6875	4.48858e-08
-14.1	1.70833	3.23305e-08
-14.1	1.72917	2.31732e-08
-14.1	1.75	1.65293e-08
-14.1	1.77083	1.17343e-08
-14.1	1.79167	8.29186e-09
-14.1	1.8125	5.83314e-09
-14.1	1.83333	4.08581e-09
-14.1	1.85417	2.85003e-09
-14.1	1.875	1.9801e-09
-14.1	1.89583	1.37043e-09
-14.1	1.91667	9.4497e-10
-14.1	1.9375	6.49268e-10
-14.1	1.95833	4.44548e-10
-14.1	1.97917	3.03343e-10
-14.1	2	2.06298e-10
-14.1	2.02083	1.39835e-10
-14.1	2.04167	9.44713e-11
-14.1	2.0625	6.36128e-11
-14.1	2.08333	4.26912e-11
-14.1	2.10417	2.85538e-11
-14.1	2.125	1.90328e-11
-14.1	2.14583	1.26424e-11
-14.1	2.16667	8.36791e-12
-14.1	2.1875	5.51876e-12
-14.1	2.20833	3.6264e-12
-14.1	2.22917	2.37408e-12
-14.1	2.25	1.54838e-12
-14.1	2.27083	1.00601e-12
-14.1	2.29167	6.5111e-13
-14.1	2.3125	4.19773e-13
-14.1	2.33333	2.6957e-13
-14.1	2.35417	1.72431e-13
-14.1	2.375	1.0986e-13
-14.1	2.39583	6.97176e-14
-14.1	2.41667	4.40673e-14
-14.1	2.4375	2.77436e-14
-14.1	2.45833	1.73973e-14
-14.1	2.47917	1.08662e-14
-14.1	2.5	6.76008e-15
-14.1	2.52083	4.18899e-15
-14.1	2.54167	2.58556e-15
-14.1	2.5625	1.58963e-15
-14.1	2.58333	9.73496e-16
-14.1	2.60417	5.93851e-16
-14.1	2.625	3.60854e-16
-14.1	2.64583	2.18424e-16
-14.1	2.66667	1.317e-16
-14.1	2.6875	7.91039e-17
-14.1	2.70833	4.73298e-17
-14.1	2.72917	2.82098e-17
-14.1	2.75	1.67492e-17
-14.1	2.77083	9.90646e-18
-14.1	2.79167	5.83676e-18
-14.1	2.8125	3.42573e-18
-14.1	2.83333	2.0029e-18
-14.1	2.85417	1.1665e-18
-14.1	2.875	6.76748e-19
-14.1	2.89583	3.91092e-19
-14.1	2.91667	2.2513e-19
-14.1	2.9375	1.29086e-19
-14.1	2.95833	7.37249e-20
-14.1	2.97917	4.19394e-20
-14.1	3	2.37626e-20
-14.1	3.02083	1.34096e-20
-14.1	3.04167	7.53664e-21
-14.1	3.0625	4.21855e-21
-14.1	3.08333	2.35157e-21
-14.1	3.10417	1.30541e-21
-14.1	3.125	7.21626e-22
-14.1	3.14583	3.97227e-22
-14.1	3.16667	2.17725e-22
-14.1	3.1875	1.18824e-22
-14.1	3.20833	6.45662e-23
-14.1	3.22917	3.49299e-23
-14.1	3.25	1.88132e-23
-14.1	3.27083	1.00875e-23
-14.1	3.29167	5.38451e-24
-14.1	3.3125	2.86115e-24
-14.1	3.33333	1.51342e-24
-14.1	3.35417	7.96894e-25
-14.1	3.375	4.17707e-25
-14.1	3.39583	2.17967e-25
-14.1	3.41667	1.13238e-25
-14.1	3.4375	5.85774e-26
-14.1	3.45833	3.01776e-26
-14.1	3.47917	1.54871e-26
-14.1	3.5	7.92038e-27
-14.1	3.52083	4.03856e-27
-14.1	3.54167	2.05441e-27
-14.1	3.5625	1.04347e-27
-14.1	3.58333	5.29705e-28
-14.1	3.60417	2.69055e-28
-14.1	3.625	1.36914e-28
-14.1	3.64583	6.98899e-29
-14.1	3.66667	3.583e-29
-14.1	3.6875	1.84649e-29
-14.1	3.70833	9.57061e-30
-14.1	3.72917	4.98933e-30
-14.1	3.75	2.6149e-30
-14.1	3.77083	1.37658e-30
-14.1	3.79167	7.27083e-31
-14.1	3.8125	3.84811e-31
-14.1	3.83333	2.03818e-31
-14.1	3.85417	1.07911e-31
-14.1	3.875	5.70534e-32
-14.1	3.89583	3.00973e-32
-14.1	3.91667	1.58313e-32
-14.1	3.9375	8.29909e-33
-14.1	3.95833	4.33412e-33
-14.1	3.97917	2.25428e-33
-14.1	4	1.16752e-33
-14.1	4.02083	6.02031e-34
-14.1	4.04167	3.09051e-34
-14.1	4.0625	1.57936e-34
-14.1	4.08333	8.03454e-35
-14.1	4.10417	4.06884e-35
-14.1	4.125	2.05124e-35
-14.1	4.14583	1.02945e-35
-14.1	4.16667	5.14349e-36
-14.1	4.1875	2.55849e-36
-14.1	4.20833	1.26707e-36
-14.1	4.22917	6.24779e-37
-14.1	4.25	3.06745e-37
-14.1	4.27083	1.49959e-37
-14.1	4.29167	7.30007e-38
-14.1	4.3125	3.53882e-38
-14.1	4.33333	1.70837e-38
-14.1	4.35417	8.21322e-39
-14.1	4.375	3.93249e-39
-14.1	4.39583	1.87525e-39
-14.1	4.41667	8.90641e-40
-14.1	4.4375	4.21318e-40
-14.1	4.45833	1.98515e-40
-14.1	4.47917	9.31674e-41
-14.1	4.5	4.35547e-41
-14.1	4.52083	2.02822e-41
-14.1	4.54167	9.40843e-42
-14.1	4.5625	4.34759e-42
-14.1	4.58333	2.00134e-42
-14.1	4.60417	9.17781e-43
-14.1	4.625	4.19291e-43
-14.1	4.64583	1.90834e-43
-14.1	4.66667	8.65306e-44
-14.1	4.6875	3.90897e-44
-14.1	4.70833	1.75931e-44
-14.1	4.72917	7.8889e-45
-14.1	4.75	3.52444e-45
-14.1	4.77083	1.5688e-45
-14.1	4.79167	6.95761e-46
-14.1	4.8125	3.07446e-46
-14.1	4.83333	1.35363e-46
-14.1	4.85417	5.93825e-47
-14.1	4.875	2.59568e-47
-14.1	4.89583	1.13052e-47
-14.1	4.91667	4.90626e-48
-14.1	4.9375	2.12162e-48
-14.1	4.95833	9.14187e-49
-14.1	4.97917	3.92516e-49
-14.1	5	1.67933e-49
-14.1	5.02083	7.15942e-50
-14.1	5.04167	3.04148e-50
-14.1	5.0625	1.28754e-50
-14.1	5.08333	5.43132e-51
-14.1	5.10417	2.28311e-51
-14.1	5.125	9.56368e-52
-14.1	5.14583	3.99212e-52
-14.1	5.16667	1.6606e-52
-14.1	5.1875	6.88355e-53
-14.1	5.20833	2.84346e-53
-14.1	5.22917	1.1705e-53
-14.1	5.25	4.80165e-54
-14.1	5.27083	1.96292e-54
-14.1	5.29167	7.99672e-55
-14.1	5.3125	3.24653e-55
-14.1	5.33333	1.31349e-55
-14.1	5.35417	5.29585e-56
-14.1	5.375	2.12789e-56
-14.1	5.39583	8.52053e-57
-14.1	5.41667	3.4001e-57
-14.1	5.4375	1.35215e-57
-14.1	5.45833	5.35879e-58
-14.1	5.47917	2.1165e-58
-14.1	5.5	8.33074e-59
[truncated: 247,986+ more rows]

## Sheet: Fig. 3g
k (Å-1)	R+ΔR (Å)	Intensity (a.u.)
-14.4	0	0.00619
-14.4	0.02083	0.01264
-14.4	0.04167	0.01783
-14.4	0.0625	0.02138
-14.4	0.08333	0.02336
-14.4	0.10417	0.02357
-14.4	0.125	0.02209
-14.4	0.14583	0.01945
-14.4	0.16667	0.01682
-14.4	0.1875	0.01564
-14.4	0.20833	0.01643
-14.4	0.22917	0.01804
-14.4	0.25	0.01897
-14.4	0.27083	0.01832
-14.4	0.29167	0.01586
-14.4	0.3125	0.01181
-14.4	0.33333	0.00677
-14.4	0.35417	0.00225
-14.4	0.375	0.00494
-14.4	0.39583	0.00914
-14.4	0.41667	0.01219
-14.4	0.4375	0.01379
-14.4	0.45833	0.01391
-14.4	0.47917	0.01274
-14.4	0.5	0.0106
-14.4	0.52083	0.00785
-14.4	0.54167	0.00488
-14.4	0.5625	0.00215
-14.4	0.58333	0.00163
-14.4	0.60417	0.00349
-14.4	0.625	0.00515
-14.4	0.64583	0.00635
-14.4	0.66667	0.00709
-14.4	0.6875	0.00744
-14.4	0.70833	0.00748
-14.4	0.72917	0.00728
-14.4	0.75	0.00691
-14.4	0.77083	0.00643
-14.4	0.79167	0.00588
-14.4	0.8125	0.00531
-14.4	0.83333	0.00473
-14.4	0.85417	0.00416
-14.4	0.875	0.00363
-14.4	0.89583	0.00314
-14.4	0.91667	0.00268
-14.4	0.9375	0.00228
-14.4	0.95833	0.00192
-14.4	0.97917	0.0016
-14.4	1	0.00132
-14.4	1.02083	0.00109
-14.4	1.04167	0.000886656
-14.4	1.0625	0.000716797
-14.4	1.08333	0.000574904
-14.4	1.10417	0.000457472
-14.4	1.125	0.000361181
-14.4	1.14583	0.000282948
-14.4	1.16667	0.000219966
-14.4	1.1875	0.000169717
-14.4	1.20833	0.000129983
-14.4	1.22917	9.88358e-05
-14.4	1.25	7.46275e-05
-14.4	1.27083	5.59677e-05
-14.4	1.29167	4.17e-05
-14.4	1.3125	3.0875e-05
-14.4	1.33333	2.27233e-05
-14.4	1.35417	1.66285e-05
-14.4	1.375	1.21029e-05
-14.4	1.39583	8.76416e-06
-14.4	1.41667	6.31629e-06
-14.4	1.4375	4.532e-06
-14.4	1.45833	3.23848e-06
-14.4	1.47917	2.3055e-06
-14.4	1.5	1.63573e-06
-14.4	1.52083	1.15698e-06
-14.4	1.54167	8.16103e-07
-14.4	1.5625	5.74252e-07
-14.4	1.58333	4.03195e-07
-14.4	1.60417	2.82543e-07
-14.4	1.625	1.97648e-07
-14.4	1.64583	1.38039e-07
-14.4	1.66667	9.62618e-08
-14.4	1.6875	6.70291e-08
-14.4	1.70833	4.66045e-08
-14.4	1.72917	3.23537e-08
-14.4	1.75	2.2424e-08
-14.4	1.77083	1.55147e-08
-14.4	1.79167	1.07141e-08
-14.4	1.8125	7.38376e-09
-14.4	1.83333	5.07745e-09
-14.4	1.85417	3.48328e-09
-14.4	1.875	2.38363e-09
-14.4	1.89583	1.62681e-09
-14.4	1.91667	1.10719e-09
-14.4	1.9375	7.51352e-10
-14.4	1.95833	5.08339e-10
-14.4	1.97917	3.42856e-10
-14.4	2	2.30506e-10
-14.4	2.02083	1.54466e-10
-14.4	2.04167	1.03166e-10
-14.4	2.0625	6.86709e-11
-14.4	2.08333	4.55532e-11
-14.4	2.10417	3.01132e-11
-14.4	2.125	1.98368e-11
-14.4	2.14583	1.30212e-11
-14.4	2.16667	8.51687e-12
-14.4	2.1875	5.55073e-12
-14.4	2.20833	3.60455e-12
-14.4	2.22917	2.33224e-12
-14.4	2.25	1.50352e-12
-14.4	2.27083	9.65719e-13
-14.4	2.29167	6.18004e-13
-14.4	2.3125	3.94025e-13
-14.4	2.33333	2.50289e-13
-14.4	2.35417	1.58395e-13
-14.4	2.375	9.98664e-14
-14.4	2.39583	6.27291e-14
-14.4	2.41667	3.92543e-14
-14.4	2.4375	2.44721e-14
-14.4	2.45833	1.51991e-14
-14.4	2.47917	9.40435e-15
-14.4	2.5	5.79694e-15
-14.4	2.52083	3.55982e-15
-14.4	2.54167	2.1778e-15
-14.4	2.5625	1.32729e-15
-14.4	2.58333	8.05891e-16
-14.4	2.60417	4.8747e-16
-14.4	2.625	2.93753e-16
-14.4	2.64583	1.76353e-16
-14.4	2.66667	1.05475e-16
-14.4	2.6875	6.28477e-17
-14.4	2.70833	3.7308e-17
-14.4	2.72917	2.20644e-17
-14.4	2.75	1.30006e-17
-14.4	2.77083	7.63164e-18
-14.4	2.79167	4.46337e-18
-14.4	2.8125	2.60076e-18
-14.4	2.83333	1.50986e-18
-14.4	2.85417	8.73325e-19
-14.4	2.875	5.03296e-19
-14.4	2.89583	2.88991e-19
-14.4	2.91667	1.65335e-19
-14.4	2.9375	9.42473e-20
-14.4	2.95833	5.35309e-20
-14.4	2.97917	3.02955e-20
-14.4	3	1.70842e-20
-14.4	3.02083	9.59981e-21
-14.4	3.04167	5.37513e-21
-14.4	3.0625	2.99903e-21
-14.4	3.08333	1.66743e-21
-14.4	3.10417	9.23838e-22
-14.4	3.125	5.10077e-22
-14.4	3.14583	2.80658e-22
-14.4	3.16667	1.53897e-22
-14.4	3.1875	8.41021e-23
-14.4	3.20833	4.58054e-23
-14.4	3.22917	2.48641e-23
-14.4	3.25	1.3452e-23
-14.4	3.27083	7.25392e-24
-14.4	3.29167	3.89893e-24
-14.4	3.3125	2.08891e-24
-14.4	3.33333	1.11561e-24
-14.4	3.35417	5.93929e-25
-14.4	3.375	3.15216e-25
-14.4	3.39583	1.66781e-25
-14.4	3.41667	8.79777e-26
-14.4	3.4375	4.627e-26
-14.4	3.45833	2.42631e-26
-14.4	3.47917	1.26862e-26
-14.4	3.5	6.61412e-27
-14.4	3.52083	3.43863e-27
-14.4	3.54167	1.78275e-27
-14.4	3.5625	9.21719e-28
-14.4	3.58333	4.75257e-28
-14.4	3.60417	2.44395e-28
-14.4	3.625	1.25343e-28
-14.4	3.64583	6.41158e-29
-14.4	3.66667	3.2711e-29
-14.4	3.6875	1.66454e-29
-14.4	3.70833	8.44827e-30
-14.4	3.72917	4.27679e-30
-14.4	3.75	2.15946e-30
-14.4	3.77083	1.08754e-30
-14.4	3.79167	5.46275e-31
-14.4	3.8125	2.73678e-31
-14.4	3.83333	1.36748e-31
-14.4	3.85417	6.81462e-32
-14.4	3.875	3.38681e-32
-14.4	3.89583	1.67863e-32
-14.4	3.91667	8.29692e-33
-14.4	3.9375	4.08941e-33
-14.4	3.95833	2.00988e-33
-14.4	3.97917	9.84977e-34
-14.4	4	4.81294e-34
-14.4	4.02083	2.3448e-34
-14.4	4.04167	1.13892e-34
-14.4	4.0625	5.51513e-35
-14.4	4.08333	2.66241e-35
-14.4	4.10417	1.28124e-35
-14.4	4.125	6.14628e-36
-14.4	4.14583	2.93899e-36
-14.4	4.16667	1.4008e-36
-14.4	4.1875	6.65473e-37
-14.4	4.20833	3.15099e-37
-14.4	4.22917	1.48701e-37
-14.4	4.25	6.99387e-38
-14.4	4.27083	3.27829e-38
-14.4	4.29167	1.53142e-38
-14.4	4.3125	7.12928e-39
-14.4	4.33333	3.30746e-39
-14.4	4.35417	1.52908e-39
-14.4	4.375	7.04449e-40
-14.4	4.39583	3.23401e-40
-14.4	4.41667	1.47945e-40
-14.4	4.4375	6.74408e-41
-14.4	4.45833	3.06338e-41
-14.4	4.47917	1.38654e-41
-14.4	4.5	6.2533e-42
-14.4	4.52083	2.81016e-42
-14.4	4.54167	1.25833e-42
-14.4	4.5625	5.61427e-43
-14.4	4.58333	2.49591e-43
-14.4	4.60417	1.10559e-43
-14.4	4.625	4.87971e-44
-14.4	4.64583	2.14596e-44
-14.4	4.66667	9.40319e-45
-14.4	4.6875	4.1054e-45
-14.4	4.70833	1.78592e-45
-14.4	4.72917	7.74089e-46
-14.4	4.75	3.34306e-46
-14.4	4.77083	1.43853e-46
-14.4	4.79167	6.16763e-47
-14.4	4.8125	2.63474e-47
-14.4	4.83333	1.12145e-47
-14.4	4.85417	4.75604e-48
-14.4	4.875	2.0097e-48
-14.4	4.89583	8.46135e-49
-14.4	4.91667	3.54952e-49
-14.4	4.9375	1.48362e-49
-14.4	4.95833	6.17872e-50
-14.4	4.97917	2.56388e-50
-14.4	5	1.06003e-50
-14.4	5.02083	4.36683e-51
-14.4	5.04167	1.79241e-51
-14.4	5.0625	7.33048e-52
-14.4	5.08333	2.98712e-52
-14.4	5.10417	1.21283e-52
-14.4	5.125	4.90652e-53
-14.4	5.14583	1.97777e-53
-14.4	5.16667	7.94335e-54
-14.4	5.1875	3.17878e-54
-14.4	5.20833	1.2675e-54
-14.4	5.22917	5.03573e-55
-14.4	5.25	1.99346e-55
-14.4	5.27083	7.86295e-56
-14.4	5.29167	3.09025e-56
-14.4	5.3125	1.21014e-56
-14.4	5.33333	4.72181e-57
-14.4	5.35417	1.83576e-57
-14.4	5.375	7.11142e-58
-14.4	5.39583	2.74494e-58
-14.4	5.41667	1.05571e-58
-14.4	5.4375	4.04567e-59
-14.4	5.45833	1.54481e-59
-14.4	5.47917	5.87753e-60
-14.4	5.5	2.22819e-60
-14.4	5.52083	8.41686e-61
-14.4	5.54167	3.168e-61
-14.4	5.5625	1.18812e-61
-14.4	5.58333	4.43992e-62
-14.4	5.60417	1.65322e-62
-14.4	5.625	6.13377e-63
-14.4	5.64583	2.26759e-63
-14.4	5.66667	8.35306e-64
-14.4	5.6875	3.06597e-64
-14.4	5.70833	1.12133e-64
-14.4	5.72917	4.08642e-65
-14.4	5.75	1.48387e-65
-14.4	5.77083	5.369e-66
-14.4	5.79167	1.93569e-66
-14.4	5.8125	6.95383e-67
-14.4	5.83333	2.48919e-67
-14.4	5.85417	8.87845e-68
-14.4	5.875	3.15546e-68
-14.4	5.89583	1.11747e-68
-14.4	5.91667	3.94327e-69
-14.4	5.9375	1.38651e-69
-14.4	5.95833	4.85781e-70
-14.4	5.97917	1.69592e-70
-14.4	6	5.89954e-71
-14.35	0	0.00619
-14.35	0.02083	0.01265
-14.35	0.04167	0.01784
-14.35	0.0625	0.02139
-14.35	0.08333	0.02337
-14.35	0.10417	0.02358
-14.35	0.125	0.02211
-14.35	0.14583	0.01948
-14.35	0.16667	0.01685
-14.35	0.1875	0.01568
-14.35	0.20833	0.01648
-14.35	0.22917	0.01809
-14.35	0.25	0.01903
-14.35	0.27083	0.01839
-14.35	0.29167	0.01593
-14.35	0.3125	0.01187
-14.35	0.33333	0.0068
-14.35	0.35417	0.00223
-14.35	0.375	0.00494
-14.35	0.39583	0.00919
-14.35	0.41667	0.01228
-14.35	0.4375	0.01389
-14.35	0.45833	0.01403
-14.35	0.47917	0.01287
-14.35	0.5	0.01071
-14.35	0.52083	0.00795
-14.35	0.54167	0.00495
-14.35	0.5625	0.00221
-14.35	0.58333	0.00167
-14.35	0.60417	0.00353
-14.35	0.625	0.00522
-14.35	0.64583	0.00644
-14.35	0.66667	0.0072
-14.35	0.6875	0.00756
-14.35	0.70833	0.00761
-14.35	0.72917	0.00741
-14.35	0.75	0.00704
-14.35	0.77083	0.00656
-14.35	0.79167	0.00601
-14.35	0.8125	0.00542
-14.35	0.83333	0.00484
-14.35	0.85417	0.00427
-14.35	0.875	0.00373
-14.35	0.89583	0.00322
-14.35	0.91667	0.00276
-14.35	0.9375	0.00235
-14.35	0.95833	0.00198
-14.35	0.97917	0.00165
-14.35	1	0.00137
-14.35	1.02083	0.00113
-14.35	1.04167	0.000919314
-14.35	1.0625	0.000744276
-14.35	1.08333	0.000597825
-14.35	1.10417	0.000476425
-14.35	1.125	0.000376718
-14.35	1.14583	0.000295577
-14.35	1.16667	0.000230144
-14.35	1.1875	0.000177852
-14.35	1.20833	0.000136431
-14.35	1.22917	0.000103907
-14.35	1.25	7.85841e-05
-14.35	1.27083	5.90318e-05
-14.35	1.29167	4.40556e-05
-14.35	1.3125	3.26734e-05
-14.35	1.33333	2.4087e-05
-14.35	1.35417	1.76561e-05
-14.35	1.375	1.28724e-05
-14.35	1.39583	9.33715e-06
-14.35	1.41667	6.74065e-06
-14.35	1.4375	4.8447e-06
-14.35	1.45833	3.46783e-06
-14.35	1.47917	2.473e-06
-14.35	1.5	1.75758e-06
-14.35	1.52083	1.2453e-06
-14.35	1.54167	8.79929e-07
-14.35	1.5625	6.20244e-07
-14.35	1.58333	4.36254e-07
-14.35	1.60417	3.06254e-07
-14.35	1.625	2.14621e-07
-14.35	1.64583	1.50168e-07
-14.35	1.66667	1.04915e-07
-14.35	1.6875	7.31928e-08
-14.35	1.70833	5.09884e-08
-14.35	1.72917	3.5467e-08
-14.35	1.75	2.46314e-08
-14.35	1.77083	1.7077e-08
-14.35	1.79167	1.18177e-08
-14.35	1.8125	8.16183e-09
-14.35	1.83333	5.62475e-09
-14.35	1.85417	3.86733e-09
-14.35	1.875	2.65243e-09
-14.35	1.89583	1.81442e-09
-14.35	1.91667	1.23776e-09
-14.35	1.9375	8.41948e-10
-14.35	1.95833	5.71001e-10
-14.35	1.97917	3.86056e-10
-14.35	2	2.60189e-10
-14.35	2.02083	1.74792e-10
-14.35	2.04167	1.17036e-10
-14.35	2.0625	7.81016e-11
-14.35	2.08333	5.19425e-11
-14.35	2.10417	3.44263e-11
-14.35	2.125	2.27377e-11
-14.35	2.14583	1.4965e-11
-14.35	2.16667	9.81457e-12
-14.35	2.1875	6.41383e-12
-14.35	2.20833	4.17643e-12
-14.35	2.22917	2.70973e-12
-14.35	2.25	1.75175e-12
-14.35	2.27083	1.12832e-12
-14.35	2.29167	7.24112e-13
-14.35	2.3125	4.63001e-13
-14.35	2.33333	2.94954e-13
-14.35	2.35417	1.87206e-13
-14.35	2.375	1.18379e-13
-14.35	2.39583	7.45779e-14
-14.35	2.41667	4.68087e-14
-14.35	2.4375	2.92698e-14
-14.35	2.45833	1.82342e-14
-14.35	2.47917	1.13169e-14
-14.35	2.5	6.99741e-15
-14.35	2.52083	4.31041e-15
-14.35	2.54167	2.64526e-15
-14.35	2.5625	1.6173e-15
-14.35	2.58333	9.85102e-16
-14.35	2.60417	5.97785e-16
-14.35	2.625	3.61395e-16
-14.35	2.64583	2.17668e-16
-14.35	2.66667	1.30612e-16
-14.35	2.6875	7.80828e-17
-14.35	2.70833	4.65061e-17
-14.35	2.72917	2.75964e-17
-14.35	2.75	1.63149e-17
-14.35	2.77083	9.60972e-18
-14.35	2.79167	5.63945e-18
-14.35	2.8125	3.29735e-18
-14.35	2.83333	1.92088e-18
-14.35	2.85417	1.11494e-18
-14.35	2.875	6.44787e-19
-14.35	2.89583	3.7154e-19
-14.35	2.91667	2.13316e-19
-14.35	2.9375	1.22032e-19
-14.35	2.95833	6.95611e-20
-14.35	2.97917	3.95097e-20
-14.35	3	2.23612e-20
-14.35	3.02083	1.26109e-20
-14.35	3.04167	7.087e-21
-14.35	3.0625	3.96876e-21
-14.35	3.08333	2.21477e-21
-14.35	3.10417	1.23167e-21
-14.35	3.125	6.8259e-22
-14.35	3.14583	3.76994e-22
-14.35	3.16667	2.07505e-22
-14.35	3.1875	1.13829e-22
-14.35	3.20833	6.22327e-23
-14.35	3.22917	3.39108e-23
-14.35	3.25	1.84172e-23
-14.35	3.27083	9.96981e-24
-14.35	3.29167	5.37953e-24
-14.35	3.3125	2.89341e-24
-14.35	3.33333	1.55131e-24
-14.35	3.35417	8.2914e-25
-14.35	3.375	4.41786e-25
-14.35	3.39583	2.34677e-25
-14.35	3.41667	1.24285e-25
-14.35	3.4375	6.5626e-26
-14.35	3.45833	3.45509e-26
-14.35	3.47917	1.81379e-26
-14.35	3.5	9.49465e-27
-14.35	3.52083	4.95621e-27
-14.35	3.54167	2.57999e-27
-14.35	3.5625	1.33936e-27
-14.35	3.58333	6.93439e-28
-14.35	3.60417	3.58063e-28
-14.35	3.625	1.84402e-28
-14.35	3.64583	9.47189e-29
-14.35	3.66667	4.85269e-29
-14.35	3.6875	2.47975e-29
-14.35	3.70833	1.26392e-29
-14.35	3.72917	6.4257e-30
-14.35	3.75	3.25843e-30
-14.35	3.77083	1.6481e-30
-14.35	3.79167	8.31457e-31
-14.35	3.8125	4.1838e-31
-14.35	3.83333	2.09975e-31
-14.35	3.85417	1.05105e-31
-14.35	3.875	5.24708e-32
-14.35	3.89583	2.61243e-32
-14.35	3.91667	1.29713e-32
-14.35	3.9375	6.42277e-33
-14.35	3.95833	3.17133e-33
-14.35	3.97917	1.56143e-33
-14.35	4	7.66567e-34
-14.35	4.02083	3.75235e-34
-14.35	4.04167	1.83132e-34
-14.35	4.0625	8.91077e-35
-14.35	4.08333	4.32253e-35
-14.35	4.10417	2.09033e-35
-14.35	4.125	1.0077e-35
-14.35	4.14583	4.84247e-36
-14.35	4.16667	2.31957e-36
-14.35	4.1875	1.10749e-36
-14.35	4.20833	5.27048e-37
-14.35	4.22917	2.4999e-37
-14.35	4.25	1.18181e-37
-14.35	4.27083	5.56814e-38
-14.35	4.29167	2.61458e-38
-14.35	4.3125	1.22352e-38
-14.35	4.33333	5.70602e-39
-14.35	4.35417	2.65188e-39
-14.35	4.375	1.2282e-39
-14.35	4.39583	5.66852e-40
-14.35	4.41667	2.60705e-40
-14.35	4.4375	1.19482e-40
-14.35	4.45833	5.45664e-41
-14.35	4.47917	2.4832e-41
-14.35	4.5	1.12605e-41
-14.35	4.52083	5.0881e-42
-14.35	4.54167	2.29091e-42
-14.35	4.5625	1.0278e-42
-14.35	4.58333	4.59468e-43
-14.35	4.60417	2.04666e-43
-14.35	4.625	9.08399e-44
-14.35	4.64583	4.01743e-44
-14.35	4.66667	1.77034e-44
-14.35	4.6875	7.77327e-45
-14.35	4.70833	3.40084e-45
-14.35	4.72917	1.48253e-45
-14.35	4.75	6.43952e-46
-14.35	4.77083	2.78701e-46
-14.35	4.79167	1.20186e-46
-14.35	4.8125	5.16423e-47
-14.35	4.83333	2.211e-47
-14.35	4.85417	9.43198e-48
-14.35	4.875	4.00913e-48
-14.35	4.89583	1.69797e-48
-14.35	4.91667	7.16544e-49
-14.35	4.9375	3.01293e-49
-14.35	4.95833	1.26231e-49
-14.35	4.97917	5.26962e-50
-14.35	5	2.19192e-50
-14.35	5.02083	9.08461e-51
-14.35	5.04167	3.75164e-51
-14.35	5.0625	1.54373e-51
-14.35	5.08333	6.32935e-52
-14.35	5.10417	2.58572e-52
-14.35	5.125	1.05255e-52
-14.35	5.14583	4.26914e-53
-14.35	5.16667	1.72535e-53
-14.35	5.1875	6.94786e-54
-14.35	5.20833	2.78782e-54
-14.35	5.22917	1.1146e-54
-14.35	5.25	4.44033e-55
-14.35	5.27083	1.76259e-55
-14.35	5.29167	6.97156e-56
-14.35	5.3125	2.74758e-56
-14.35	5.33333	1.07899e-56
-14.35	5.35417	4.22205e-57
-14.35	5.375	1.64618e-57
-14.35	5.39583	6.39551e-58
-14.35	5.41667	2.47582e-58
-14.35	5.4375	9.55013e-59
-14.35	5.45833	3.67068e-59
-14.35	5.47917	1.40583e-59
-14.35	5.5	5.36494e-60
-14.35	5.52083	2.04008e-60
-14.35	5.54167	7.72997e-61
-14.35	5.5625	2.91849e-61
-14.35	5.58333	1.09797e-61
-14.35	5.60417	4.11598e-62
-14.35	5.625	1.53747e-62
-14.35	5.64583	5.72261e-63
-14.35	5.66667	2.12243e-63
-14.35	5.6875	7.84377e-64
-14.35	5.70833	2.88849e-64
-14.35	5.72917	1.05991e-64
-14.35	5.75	3.87547e-65
-14.35	5.77083	1.412e-65
-14.35	5.79167	5.12623e-66
-14.35	5.8125	1.85447e-66
-14.35	5.83333	6.68491e-67
-14.35	5.85417	2.4012e-67
-14.35	5.875	8.59448e-68
-14.35	5.89583	3.06526e-68
-14.35	5.91667	1.08937e-68
-14.35	5.9375	3.85778e-69
-14.35	5.95833	1.36132e-69
-14.35	5.97917	4.78677e-70
-14.35	6	1.6772e-70
-14.3	0	0.00619
-14.3	0.02083	0.01265
-14.3	0.04167	0.01784
-14.3	0.0625	0.02139
-14.3	0.08333	0.02337
-14.3	0.10417	0.0236
-14.3	0.125	0.02213
-14.3	0.14583	0.0195
-14.3	0.16667	0.01688
-14.3	0.1875	0.01572
-14.3	0.20833	0.01652
-14.3	0.22917	0.01815
-14.3	0.25	0.01909
-14.3	0.27083	0.01846
-14.3	0.29167	0.016
-14.3	0.3125	0.01193
-14.3	0.33333	0.00683
-14.3	0.35417	0.00222
-14.3	0.375	0.00495
-14.3	0.39583	0.00923
-14.3	0.41667	0.01236
-14.3	0.4375	0.014
-14.3	0.45833	0.01415
-14.3	0.47917	0.01299
-14.3	0.5	0.01084
-14.3	0.52083	0.00805
-14.3	0.54167	0.00504
-14.3	0.5625	0.00227
-14.3	0.58333	0.00171
-14.3	0.60417	0.00358
-14.3	0.625	0.00529
-14.3	0.64583	0.00653
-14.3	0.66667	0.00731
-14.3	0.6875	0.00769
-14.3	0.70833	0.00774
-14.3	0.72917	0.00755
-14.3	0.75	0.00718
-14.3	0.77083	0.00669
-14.3	0.79167	0.00614
-14.3	0.8125	0.00555
-14.3	0.83333	0.00495
-14.3	0.85417	0.00437
-14.3	0.875	0.00382
-14.3	0.89583	0.00331
-14.3	0.91667	0.00284
-14.3	0.9375	0.00242
-14.3	0.95833	0.00204
-14.3	0.97917	0.00171
-14.3	1	0.00142
-14.3	1.02083	0.00117
-14.3	1.04167	0.000953078
-14.3	1.0625	0.000772725
-14.3	1.08333	0.00062159
-14.3	1.10417	0.000496107
-14.3	1.125	0.000392878
-14.3	1.14583	0.000308732
-14.3	1.16667	0.000240762
-14.3	1.1875	0.000186351
-14.3	1.20833	0.00014318
-14.3	1.22917	0.000109222
-14.3	1.25	8.27386e-05
-14.3	1.27083	6.22544e-05
-14.3	1.29167	4.65372e-05
-14.3	1.3125	3.4571e-05
-14.3	1.33333	2.55284e-05
-14.3	1.35417	1.8744e-05
-14.3	1.375	1.36885e-05
-14.3	1.39583	9.94585e-06
-14.3	1.41667	7.19221e-06
-14.3	1.4375	5.17801e-06
-14.3	1.45833	3.71271e-06
-14.3	1.47917	2.65214e-06
-14.3	1.5	1.88812e-06
-14.3	1.52083	1.34009e-06
-14.3	1.54167	9.48542e-07
-14.3	1.5625	6.69771e-07
-14.3	1.58333	4.71915e-07
-14.3	1.60417	3.31875e-07
-14.3	1.625	2.32994e-07
-14.3	1.64583	1.6332e-07
-14.3	1.66667	1.14315e-07
-14.3	1.6875	7.99015e-08
-14.3	1.70833	5.57691e-08
-14.3	1.72917	3.88687e-08
-14.3	1.75	2.7048e-08
-14.3	1.77083	1.87909e-08
-14.3	1.79167	1.3031e-08
-14.3	1.8125	9.01895e-09
-14.3	1.83333	6.22896e-09
-14.3	1.85417	4.29224e-09
-14.3	1.875	2.9505e-09
-14.3	1.89583	2.02294e-09
-14.3	1.91667	1.38322e-09
-14.3	1.9375	9.43112e-10
-14.3	1.95833	6.4114e-10
-14.3	1.97917	4.34528e-10
-14.3	2	2.93576e-10
-14.3	2.02083	1.97711e-10
-14.3	2.04167	1.32715e-10
-14.3	2.0625	8.87894e-11
-14.3	2.08333	5.92022e-11
-14.3	2.10417	3.93397e-11
-14.3	2.125	2.6051e-11
-14.3	2.14583	1.71911e-11
-14.3	2.16667	1.13047e-11
-14.3	2.1875	7.40758e-12
-14.3	2.20833	4.83668e-12
-14.3	2.22917	3.14675e-12
-14.3	2.25	2.03992e-12
-14.3	2.27083	1.31763e-12
-14.3	2.29167	8.47995e-13
-14.3	2.3125	5.43761e-13
-14.3	2.33333	3.47402e-13
-14.3	2.35417	2.21136e-13
-14.3	2.375	1.40244e-13
-14.3	2.39583	8.86142e-14
-14.3	2.41667	5.57845e-14
-14.3	2.4375	3.49874e-14
-14.3	2.45833	2.18622e-14
-14.3	2.47917	1.361e-14
-14.3	2.5	8.44125e-15
-14.3	2.52083	5.21596e-15
-14.3	2.54167	3.21101e-15
-14.3	2.5625	1.96938e-15
-14.3	2.58333	1.20337e-15
-14.3	2.60417	7.32572e-16
-14.3	2.625	4.44309e-16
-14.3	2.64583	2.68476e-16
-14.3	2.66667	1.61627e-16
-14.3	2.6875	9.69421e-17
-14.3	2.70833	5.79301e-17
-14.3	2.72917	3.449e-17
-14.3	2.75	2.04589e-17
-14.3	2.77083	1.20914e-17
-14.3	2.79167	7.11997e-18
-14.3	2.8125	4.17727e-18
-14.3	2.83333	2.44188e-18
-14.3	2.85417	1.42225e-18
-14.3	2.875	8.25387e-19
-14.3	2.89583	4.77277e-19
-14.3	2.91667	2.74992e-19
-14.3	2.9375	1.57875e-19
-14.3	2.95833	9.03143e-20
-14.3	2.97917	5.14819e-20
-14.3	3	2.92425e-20
-14.3	3.02083	1.65517e-20
-14.3	3.04167	9.33568e-21
-14.3	3.0625	5.24726e-21
-14.3	3.08333	2.93907e-21
-14.3	3.10417	1.64054e-21
-14.3	3.125	9.12584e-22
-14.3	3.14583	5.05912e-22
-14.3	3.16667	2.79515e-22
-14.3	3.1875	1.53912e-22
-14.3	3.20833	8.44676e-23
-14.3	3.22917	4.62027e-23
-14.3	3.25	2.51894e-23
-14.3	3.27083	1.36885e-23
-14.3	3.29167	7.41468e-24
-14.3	3.3125	4.00354e-24
-14.3	3.33333	2.1549e-24
-14.3	3.35417	1.15626e-24
-14.3	3.375	6.18507e-25
-14.3	3.39583	3.29849e-25
-14.3	3.41667	1.75381e-25
-14.3	3.4375	9.29744e-26
-14.3	3.45833	4.91449e-26
-14.3	3.47917	2.59027e-26
-14.3	3.5	1.36138e-26
-14.3	3.52083	7.13513e-27
-14.3	3.54167	3.7293e-27
-14.3	3.5625	1.9439e-27
-14.3	3.58333	1.01055e-27
-14.3	3.60417	5.2395e-28
-14.3	3.625	2.70948e-28
-14.3	3.64583	1.39752e-28
-14.3	3.66667	7.1897e-29
-14.3	3.6875	3.68941e-29
-14.3	3.70833	1.88842e-29
-14.3	3.72917	9.64143e-30
-14.3	3.75	4.91003e-30
-14.3	3.77083	2.49417e-30
-14.3	3.79167	1.26375e-30
-14.3	3.8125	6.38686e-31
-14.3	3.83333	3.21953e-31
-14.3	3.85417	1.61871e-31
-14.3	3.875	8.11717e-32
-14.3	3.89583	4.05961e-32
-14.3	3.91667	2.02485e-32
-14.3	3.9375	1.0072e-32
-14.3	3.95833	4.99617e-33
-14.3	3.97917	2.47136e-33
-14.3	4	1.21898e-33
-14.3	4.02083	5.99513e-34
-14.3	4.04167	2.93985e-34
-14.3	4.0625	1.43733e-34
-14.3	4.08333	7.00608e-35
-14.3	4.10417	3.40458e-35
-14.3	4.125	1.64932e-35
-14.3	4.14583	7.96494e-36
-14.3	4.16667	3.83425e-36
-14.3	4.1875	1.83985e-36
-14.3	4.20833	8.79986e-37
-14.3	4.22917	4.19514e-37
-14.3	4.25	1.99334e-37
-14.3	4.27083	9.43996e-38
-14.3	4.29167	4.45554e-38
-14.3	4.3125	2.09586e-38
-14.3	4.33333	9.8253e-39
-14.3	4.35417	4.59032e-39
-14.3	4.375	2.13721e-39
-14.3	4.39583	9.91625e-40
-14.3	4.41667	4.58501e-40
-14.3	4.4375	2.1126e-40
-14.3	4.45833	9.7001e-41
-14.3	4.47917	4.43822e-41
-14.3	4.5	2.02355e-41
-14.3	4.52083	9.19355e-42
-14.3	4.54167	4.16214e-42
-14.3	4.5625	1.87763e-42
-14.3	4.58333	8.44033e-43
-14.3	4.60417	3.78063e-43
-14.3	4.625	1.68741e-43
-14.3	4.64583	7.50463e-44
-14.3	4.66667	3.32572e-44
-14.3	4.6875	1.46855e-44
-14.3	4.70833	6.4616e-45
-14.3	4.72917	2.83293e-45
-14.3	4.75	1.23759e-45
-14.3	4.77083	5.38717e-46
-14.3	4.79167	2.33663e-46
-14.3	4.8125	1.00986e-46
-14.3	4.83333	4.34885e-47
-14.3	4.85417	1.86609e-47
-14.3	4.875	7.9787e-48
-14.3	4.89583	3.39919e-48
-14.3	4.91667	1.44298e-48
-14.3	4.9375	6.10366e-49
-14.3	4.95833	2.57255e-49
-14.3	4.97917	1.08039e-49
-14.3	5	4.52108e-50
-14.3	5.02083	1.88516e-50
-14.3	5.04167	7.83248e-51
-14.3	5.0625	3.24262e-51
-14.3	5.08333	1.33764e-51
-14.3	5.10417	5.49832e-52
-14.3	5.125	2.252e-52
-14.3	5.14583	9.1908e-53
-14.3	5.16667	3.73756e-53
-14.3	5.1875	1.51451e-53
-14.3	5.20833	6.11512e-54
-14.3	5.22917	2.4603e-54
-14.3	5.25	9.86333e-55
-14.3	5.27083	3.94013e-55
-14.3	5.29167	1.56837e-55
-14.3	5.3125	6.22074e-56
-14.3	5.33333	2.4586e-56
-14.3	5.35417	9.68251e-57
-14.3	5.375	3.79965e-57
-14.3	5.39583	1.48578e-57
-14.3	5.41667	5.78924e-58
-14.3	5.4375	2.24774e-58
-14.3	5.45833	8.69614e-59
-14.3	5.47917	3.35248e-59
-14.3	5.5	1.28785e-59
-14.3	5.52083	4.92971e-60
-14.3	5.54167	1.88035e-60
-14.3	5.5625	7.14688e-61
-14.3	5.58333	2.70679e-61
-14.3	5.60417	1.02154e-61
-14.3	5.625	3.84164e-62
-14.3	5.64583	1.4396e-62
-14.3	5.66667	5.37563e-63
-14.3	5.6875	2.00023e-63
-14.3	5.70833	7.41645e-64
-14.3	5.72917	2.74016e-64
-14.3	5.75	1.00884e-64
-14.3	5.77083	3.70111e-65
-14.3	5.79167	1.35303e-65
-14.3	5.8125	4.92891e-66
-14.3	5.83333	1.78921e-66
-14.3	5.85417	6.47199e-67
-14.3	5.875	2.33283e-67
-14.3	5.89583	8.37906e-68
-14.3	5.91667	2.999e-68
-14.3	5.9375	1.06961e-68
-14.3	5.95833	3.80142e-69
-14.3	5.97917	1.34628e-69
-14.3	6	4.75108e-70
-14.25	0	0.00619
-14.25	0.02083	0.01265
-14.25	0.04167	0.01784
-14.25	0.0625	0.0214
-14.25	0.08333	0.02338
-14.25	0.10417	0.02361
-14.25	0.125	0.02215
-14.25	0.14583	0.01953
-14.25	0.16667	0.01691
-14.25	0.1875	0.01576
-14.25	0.20833	0.01657
-14.25	0.22917	0.0182
-14.25	0.25	0.01916
-14.25	0.27083	0.01853
-14.25	0.29167	0.01607
-14.25	0.3125	0.01198
-14.25	0.33333	0.00687
-14.25	0.35417	0.00221
-14.25	0.375	0.00496
-14.25	0.39583	0.00928
-14.25	0.41667	0.01244
-14.25	0.4375	0.01411
-14.25	0.45833	0.01428
-14.25	0.47917	0.01312
-14.25	0.5	0.01096
-14.25	0.52083	0.00816
-14.25	0.54167	0.00512
-14.25	0.5625	0.00233
-14.25	0.58333	0.00175
-14.25	0.60417	0.00363
-14.25	0.625	0.00536
-14.25	0.64583	0.00662
-14.25	0.66667	0.00742
-14.25	0.6875	0.00781
-14.25	0.70833	0.00788
-14.25	0.72917	0.00769
-14.25	0.75	0.00732
-14.25	0.77083	0.00683
-14.25	0.79167	0.00627
-14.25	0.8125	0.00567
-14.25	0.83333	0.00507
-14.25	0.85417	0.00448
-14.25	0.875	0.00392
-14.25	0.89583	0.0034
-14.25	0.91667	0.00292
-14.25	0.9375	0.00249
-14.25	0.95833	0.0021
-14.25	0.97917	0.00176
-14.25	1	0.00146
-14.25	1.02083	0.00121
-14.25	1.04167	0.000987979
-14.25	1.0625	0.000802177
-14.25	1.08333	0.000646229
-14.25	1.10417	0.000516542
-14.25	1.125	0.000409682
-14.25	1.14583	0.000322432
-14.25	1.16667	0.000251838
-14.25	1.1875	0.000195232
-14.25	1.20833	0.000150242
-14.25	1.22917	0.000114794
-14.25	1.25	8.71002e-05
-14.25	1.27083	6.56432e-05
-14.25	1.29167	4.91512e-05
-14.25	1.3125	3.65732e-05
-14.25	1.33333	2.70518e-05
-14.25	1.35417	1.98956e-05
-14.25	1.375	1.45538e-05
-14.25	1.39583	1.05924e-05
-14.25	1.41667	7.67264e-06
-14.25	1.4375	5.53323e-06
-14.25	1.45833	3.97412e-06
-14.25	1.47917	2.8437e-06
-14.25	1.5	2.02794e-06
-14.25	1.52083	1.4418e-06
-14.25	1.54167	1.02228e-06
-14.25	1.5625	7.23091e-07
-14.25	1.58333	5.10373e-07
-14.25	1.60417	3.59554e-07
-14.25	1.625	2.52878e-07
-14.25	1.64583	1.77579e-07
-14.25	1.66667	1.24525e-07
-14.25	1.6875	8.72013e-08
-14.25	1.70833	6.09809e-08
-14.25	1.72917	4.25842e-08
-14.25	1.75	2.96927e-08
-14.25	1.77083	2.06704e-08
-14.25	1.79167	1.43642e-08
-14.25	1.8125	9.96283e-09
-14.25	1.83333	6.89575e-09
-14.25	1.85417	4.7622e-09
-14.25	1.875	3.2809e-09
-14.25	1.89583	2.25461e-09
-14.25	1.91667	1.5452e-09
-14.25	1.9375	1.05603e-09
-14.25	1.95833	7.19617e-10
-14.25	1.97917	4.88894e-10
-14.25	2	3.31115e-10
-14.25	2.02083	2.23543e-10
-14.25	2.04167	1.50431e-10
-14.25	2.0625	1.00897e-10
-14.25	2.08333	6.74472e-11
-14.25	2.10417	4.49344e-11
-14.25	2.125	2.98336e-11
-14.25	2.14583	1.97393e-11
-14.25	2.16667	1.30149e-11
-14.25	2.1875	8.55121e-12
-14.25	2.20833	5.59858e-12
-14.25	2.22917	3.65244e-12
-14.25	2.25	2.3743e-12
-14.25	2.27083	1.5379e-12
-14.25	2.29167	9.92551e-13
-14.25	2.3125	6.38268e-13
-14.25	2.33333	4.08952e-13
-14.25	2.35417	2.6107e-13
-14.25	2.375	1.66054e-13
-14.25	2.39583	1.05232e-13
-14.25	2.41667	6.64429e-14
-14.25	2.4375	4.17972e-14
-14.25	2.45833	2.61963e-14
-14.25	2.47917	1.63579e-14
-14.25	2.5	1.01767e-14
-14.25	2.52083	6.30778e-15
-14.25	2.54167	3.89527e-15
-14.25	2.5625	2.39656e-15
-14.25	2.58333	1.46903e-15
-14.25	2.60417	8.9715e-16
-14.25	2.625	5.45875e-16
-14.25	2.64583	3.30915e-16
-14.25	2.66667	1.99866e-16
-14.25	2.6875	1.20271e-16
-14.25	2.70833	7.21083e-17
-14.25	2.72917	4.30742e-17
-14.25	2.75	2.56365e-17
-14.25	2.77083	1.52025e-17
-14.25	2.79167	8.98229e-18
-14.25	2.8125	5.28789e-18
-14.25	2.83333	3.10173e-18
-14.25	2.85417	1.81283e-18
-14.25	2.875	1.05572e-18
-14.25	2.89583	6.12603e-19
-14.25	2.91667	3.54207e-19
-14.25	2.9375	2.04074e-19
-14.25	2.95833	1.17159e-19
-14.25	2.97917	6.70238e-20
-14.25	3	3.82078e-20
-14.25	3.02083	2.17047e-20
-14.25	3.04167	1.22868e-20
-14.25	3.0625	6.93131e-21
-14.25	3.08333	3.89665e-21
-14.25	3.10417	2.18311e-21
-14.25	3.125	1.21892e-21
-14.25	3.14583	6.78267e-22
-14.25	3.16667	3.7615e-22
-14.25	3.1875	2.07906e-22
-14.25	3.20833	1.14533e-22
-14.25	3.22917	6.2887e-23
-14.25	3.25	3.44169e-23
-14.25	3.27083	1.87749e-23
-14.25	3.29167	1.02091e-23
-14.25	3.3125	5.53377e-24
-14.25	3.33333	2.99014e-24
-14.25	3.35417	1.6107e-24
-14.25	3.375	8.64977e-25
-14.25	3.39583	4.63107e-25
-14.25	3.41667	2.47207e-25
-14.25	3.4375	1.31572e-25
-14.25	3.45833	6.98237e-26
-14.25	3.47917	3.69489e-26
-14.25	3.5	1.94973e-26
-14.25	3.52083	1.02599e-26
-14.25	3.54167	5.38418e-27
-14.25	3.5625	2.8179e-27
-14.25	3.58333	1.47087e-27
-14.25	3.60417	7.65742e-28
-14.25	3.625	3.97614e-28
-14.25	3.64583	2.05933e-28
-14.25	3.66667	1.06385e-28
-14.25	3.6875	5.482e-29
-14.25	3.70833	2.81776e-29
-14.25	3.72917	1.44471e-29
-14.25	3.75	7.38873e-30
-14.25	3.77083	3.76938e-30
-14.25	3.79167	1.91813e-30
-14.25	3.8125	9.7362e-31
-14.25	3.83333	4.92942e-31
-14.25	3.85417	2.48935e-31
-14.25	3.875	1.25387e-31
-14.25	3.89583	6.29907e-32
-14.25	3.91667	3.15607e-32
-14.25	3.9375	1.57705e-32
-14.25	3.95833	7.85885e-33
-14.25	3.97917	3.90541e-33
-14.25	4	1.93531e-33
-14.25	4.02083	9.56298e-34
-14.25	4.04167	4.71168e-34
-14.25	4.0625	2.31462e-34
-14.25	4.08333	1.13367e-34
-14.25	4.10417	5.53576e-35
-14.25	4.125	2.69486e-35
-14.25	4.14583	1.30781e-35
-14.25	4.16667	6.3269e-36
-14.25	4.1875	3.05109e-36
-14.25	4.20833	1.46664e-36
-14.25	4.22917	7.02724e-37
-14.25	4.25	3.35601e-37
-14.25	4.27083	1.59746e-37
-14.25	4.29167	7.5786e-38
-14.25	4.3125	3.58339e-38
-14.25	4.33333	1.68862e-38
-14.25	4.35417	7.93046e-39
-14.25	4.375	3.71178e-39
-14.25	4.39583	1.73131e-39
-14.25	4.41667	8.04772e-40
-14.25	4.4375	3.72792e-40
-14.25	4.45833	1.72089e-40
-14.25	4.47917	7.91636e-41
-14.25	4.5	3.62894e-41
-14.25	4.52083	1.65773e-41
-14.25	4.54167	7.54605e-42
-14.25	4.5625	3.42292e-42
-14.25	4.58333	1.54719e-42
-14.25	4.60417	6.96873e-43
-14.25	4.625	3.12772e-43
-14.25	4.64583	1.39883e-43
-14.25	4.66667	6.23389e-44
-14.25	4.6875	2.7683e-44
-14.25	4.70833	1.22496e-44
-14.25	4.72917	5.4012e-45
-14.25	4.75	2.37308e-45
-14.25	4.77083	1.03893e-45
-14.25	4.79167	4.5323e-46
-14.25	4.8125	1.97017e-46
-14.25	4.83333	8.53376e-47
-14.25	4.85417	3.68325e-47
-14.25	4.875	1.58407e-47
-14.25	4.89583	6.78849e-48
-14.25	4.91667	2.89884e-48
-14.25	4.9375	1.23347e-48
-14.25	4.95833	5.22983e-49
-14.25	4.97917	2.20953e-49
-14.25	5	9.30183e-50
-14.25	5.02083	3.90204e-50
-14.25	5.04167	1.63106e-50
-14.25	5.0625	6.79367e-51
-14.25	5.08333	2.81965e-51
-14.25	5.10417	1.16612e-51
-14.25	5.125	4.80563e-52
-14.25	5.14583	1.9734e-52
-14.25	5.16667	8.07493e-53
-14.25	5.1875	3.29247e-53
-14.25	5.20833	1.33772e-53
-14.25	5.22917	5.41588e-54
-14.25	5.25	2.18492e-54
-14.25	5.27083	8.7834e-55
-14.25	5.29167	3.51846e-55
-14.25	5.3125	1.40445e-55
-14.25	5.33333	5.58631e-56
-14.25	5.35417	2.21415e-56
-14.25	5.375	8.74492e-57
-14.25	5.39583	3.44168e-57
-14.25	5.41667	1.34974e-57
-14.25	5.4375	5.27471e-58
-14.25	5.45833	2.05407e-58
-14.25	5.47917	7.97075e-59
-14.25	5.5	3.08214e-59
-14.25	5.52083	1.18761e-59
-14.25	5.54167	4.56004e-60
-14.25	5.5625	1.74475e-60
-14.25	5.58333	6.65225e-61
-14.25	5.60417	2.52741e-61
-14.25	5.625	9.56876e-62
-14.25	5.64583	3.61001e-62
-14.25	5.66667	1.35717e-62
-14.25	5.6875	5.08435e-63
-14.25	5.70833	1.89806e-63
-14.25	5.72917	7.06091e-64
-14.25	5.75	2.6175e-64
-14.25	5.77083	9.66914e-65
-14.25	5.79167	3.55931e-65
-14.25	5.8125	1.30563e-65
-14.25	5.83333	4.77258e-66
-14.25	5.85417	1.73845e-66
-14.25	5.875	6.31032e-67
-14.25	5.89583	2.28254e-67
-14.25	5.91667	8.22742e-68
-14.25	5.9375	2.95521e-68
-14.25	5.95833	1.05778e-68
-14.25	5.97917	3.77293e-69
-14.25	6	1.34105e-69
-14.2	0	0.00619
-14.2	0.02083	0.01265
-14.2	0.04167	0.01784
-14.2	0.0625	0.0214
-14.2	0.08333	0.02339
-14.2	0.10417	0.02363
-14.2	0.125	0.02217
-14.2	0.14583	0.01956
-14.2	0.16667	0.01695
-14.2	0.1875	0.01579
-14.2	0.20833	0.01661
-14.2	0.22917	0.01826
-14.2	0.25	0.01922
-14.2	0.27083	0.0186
-14.2	0.29167	0.01613
-14.2	0.3125	0.01204
-14.2	0.33333	0.0069
-14.2	0.35417	0.0022
-14.2	0.375	0.00497
-14.2	0.39583	0.00933
-14.2	0.41667	0.01252
-14.2	0.4375	0.01422
-14.2	0.45833	0.0144
-14.2	0.47917	0.01325
-14.2	0.5	0.01108
-14.2	0.52083	0.00826
-14.2	0.54167	0.0052
-14.2	0.5625	0.0024
-14.2	0.58333	0.00179
-14.2	0.60417	0.00368
-14.2	0.625	0.00543
-14.2	0.64583	0.00672
-14.2	0.66667	0.00754
-14.2	0.6875	0.00794
-14.2	0.70833	0.00801
-14.2	0.72917	0.00783
-14.2	0.75	0.00746
-14.2	0.77083	0.00697
-14.2	0.79167	0.0064
-14.2	0.8125	0.0058
-14.2	0.83333	0.00519
-14.2	0.85417	0.00459
-14.2	0.875	0.00402
-14.2	0.89583	0.00349
-14.2	0.91667	0.003
-14.2	0.9375	0.00256
-14.2	0.95833	0.00217
-14.2	0.97917	0.00182
-14.2	1	0.00151
-14.2	1.02083	0.00125
-14.2	1.04167	0.00102
-14.2	1.0625	0.000832662
-14.2	1.08333	0.00067177
-14.2	1.10417	0.000537758
-14.2	1.125	0.000427154
-14.2	1.14583	0.000336699
-14.2	1.16667	0.000263391
-14.2	1.1875	0.000204509
-14.2	1.20833	0.000157631
-14.2	1.22917	0.000120633
-14.2	1.25	9.16786e-05
-14.2	1.27083	6.92062e-05
-14.2	1.29167	5.1904e-05
-14.2	1.3125	3.86852e-05
-14.2	1.33333	2.86614e-05
-14.2	1.35417	2.11145e-05
-14.2	1.375	1.54713e-05
-14.2	1.39583	1.12789e-05
-14.2	1.41667	8.18369e-06
-14.2	1.4375	5.91171e-06
-14.2	1.45833	4.25313e-06
-14.2	1.47917	3.04849e-06
-14.2	1.5	2.17768e-06
-14.2	1.52083	1.55089e-06
-14.2	1.54167	1.10152e-06
-14.2	1.5625	7.80481e-07
-14.2	1.58333	5.51839e-07
-14.2	1.60417	3.8945e-07
-14.2	1.625	2.74391e-07
-14.2	1.64583	1.93035e-07
-14.2	1.66667	1.35611e-07
-14.2	1.6875	9.51423e-08
-14.2	1.70833	6.6661e-08
-14.2	1.72917	4.66413e-08
-14.2	1.75	3.25863e-08
-14.2	1.77083	2.27308e-08
-14.2	1.79167	1.58288e-08
-14.2	1.8125	1.10019e-08
-14.2	1.83333	7.63137e-09
-14.2	1.85417	5.28181e-09
-14.2	1.875	3.64702e-09
-14.2	1.89583	2.51191e-09
-14.2	1.91667	1.72551e-09
-14.2	1.9375	1.18203e-09
-14.2	1.95833	8.07388e-10
-14.2	1.97917	5.49844e-10
-14.2	2	3.73303e-10
-14.2	2.02083	2.52647e-10
-14.2	2.04167	1.7044e-10
-14.2	2.0625	1.14606e-10
-14.2	2.08333	7.6807e-11
-14.2	2.10417	5.1302e-11
-14.2	2.125	3.415e-11
-14.2	2.14583	2.26547e-11
-14.2	2.16667	1.49769e-11
-14.2	2.1875	9.86667e-12
-14.2	2.20833	6.47733e-12
-14.2	2.22917	4.23729e-12
-14.2	2.25	2.7621e-12
-14.2	2.27083	1.79407e-12
-14.2	2.29167	1.16114e-12
-14.2	2.3125	7.488e-13
-14.2	2.33333	4.81147e-13
-14.2	2.35417	3.08046e-13
-14.2	2.375	1.96504e-13
-14.2	2.39583	1.24895e-13
-14.2	2.41667	7.90918e-14
-14.2	2.4375	4.99029e-14
-14.2	2.45833	3.13708e-14
-14.2	2.47917	1.96485e-14
-14.2	2.5	1.22613e-14
-14.2	2.52083	7.62334e-15
-14.2	2.54167	4.72231e-15
-14.2	2.5625	2.9145e-15
-14.2	2.58333	1.79215e-15
-14.2	2.60417	1.09797e-15
-14.2	2.625	6.70202e-16
-14.2	2.64583	4.07594e-16
-14.2	2.66667	2.46978e-16
-14.2	2.6875	1.49107e-16
-14.2	2.70833	8.96917e-17
-14.2	2.72917	5.37553e-17
-14.2	2.75	3.21004e-17
-14.2	2.77083	1.90996e-17
-14.2	2.79167	1.13231e-17
-14.2	2.8125	6.68861e-18
-14.2	2.83333	3.9368e-18
-14.2	2.85417	2.30883e-18
-14.2	2.875	1.34923e-18
-14.2	2.89583	7.85655e-19
-14.2	2.91667	4.55861e-19
-14.2	2.9375	2.63569e-19
-14.2	2.95833	1.51854e-19
-14.2	2.97917	8.71822e-20
-14.2	3	4.98781e-20
-14.2	3.02083	2.84367e-20
-14.2	3.04167	1.61562e-20
-14.2	3.0625	9.14749e-21
-14.2	3.08333	5.16145e-21
-14.2	3.10417	2.9024e-21
-14.2	3.125	1.62655e-21
-14.2	3.14583	9.08469e-22
-14.2	3.16667	5.05704e-22
-14.2	3.1875	2.80567e-22
-14.2	3.20833	1.55146e-22
-14.2	3.22917	8.55103e-23
-14.2	3.25	4.6977e-23
-14.2	3.27083	2.57248e-23
-14.2	3.29167	1.40421e-23
-14.2	3.3125	7.64086e-24
-14.2	3.33333	4.14471e-24
-14.2	3.35417	2.24133e-24
-14.2	3.375	1.20835e-24
-14.2	3.39583	6.49486e-25
-14.2	3.41667	3.48063e-25
-14.2	3.4375	1.85983e-25
-14.2	3.45833	9.90908e-26
-14.2	3.47917	5.2645e-26
-14.2	3.5	2.7891e-26
-14.2	3.52083	1.47357e-26
-14.2	3.54167	7.76415e-27
-14.2	3.5625	4.07993e-27
-14.2	3.58333	2.13827e-27
-14.2	3.60417	1.11773e-27
-14.2	3.625	5.82766e-28
-14.2	3.64583	3.0307e-28
-14.2	3.66667	1.57215e-28
-14.2	3.6875	8.13498e-29
-14.2	3.70833	4.19891e-29
-14.2	3.72917	2.16192e-29
-14.2	3.75	1.11037e-29
-14.2	3.77083	5.68876e-30
-14.2	3.79167	2.9073e-30
-14.2	3.8125	1.4821e-30
-14.2	3.83333	7.53661e-31
-14.2	3.85417	3.82273e-31
-14.2	3.875	1.93401e-31
-14.2	3.89583	9.75933e-32
-14.2	3.91667	4.91182e-32
-14.2	3.9375	2.46553e-32
-14.2	3.95833	1.23426e-32
-14.2	3.97917	6.16188e-33
-14.2	4	3.0677e-33
-14.2	4.02083	1.52296e-33
-14.2	4.04167	7.53906e-34
-14.2	4.0625	3.72121e-34
-14.2	4.08333	1.83134e-34
-14.2	4.10417	8.98575e-35
-14.2	4.125	4.39565e-35
-14.2	4.14583	2.14367e-35
-14.2	4.16667	1.04218e-35
-14.2	4.1875	5.05079e-36
-14.2	4.20833	2.44003e-36
-14.2	4.22917	1.175e-36
-14.2	4.25	5.63991e-37
-14.2	4.27083	2.69827e-37
-14.2	4.29167	1.28667e-37
-14.2	4.3125	6.11515e-38
-14.2	4.33333	2.89664e-38
-14.2	4.35417	1.36748e-38
-14.2	4.375	6.43392e-39
-14.2	4.39583	3.01685e-39
-14.2	4.41667	1.40977e-39
-14.2	4.4375	6.56523e-40
-14.2	4.45833	3.04689e-40
-14.2	4.47917	1.40916e-40
-14.2	4.5	6.49468e-41
-14.2	4.52083	2.98294e-41
-14.2	4.54167	1.36526e-41
-14.2	4.5625	6.22688e-42
-14.2	4.58333	2.83011e-42
-14.2	4.60417	1.28178e-42
-14.2	4.625	5.78491e-43
-14.2	4.64583	2.60167e-43
-14.2	4.66667	1.16595e-43
-14.2	4.6875	5.20682e-44
-14.2	4.70833	2.31705e-44
-14.2	4.72917	1.02746e-44
-14.2	4.75	4.54004e-45
-14.2	4.77083	1.99903e-45
-14.2	4.79167	8.7709e-46
-14.2	4.8125	3.83471e-46
-14.2	4.83333	1.67065e-46
-14.2	4.85417	7.25273e-47
-14.2	4.875	3.13748e-47
-14.2	4.89583	1.35246e-47
-14.2	4.91667	5.80941e-48
-14.2	4.9375	2.48659e-48
-14.2	4.95833	1.06057e-48
-14.2	4.97917	4.50754e-49
-14.2	5	1.909e-49
-14.2	5.02083	8.05631e-50
-14.2	5.04167	3.38792e-50
-14.2	5.0625	1.4197e-50
-14.2	5.08333	5.92825e-51
-14.2	5.10417	2.46674e-51
-14.2	5.125	1.0228e-51
-14.2	5.14583	4.22595e-52
-14.2	5.16667	1.73991e-52
-14.2	5.1875	7.13841e-53
-14.2	5.20833	2.91841e-53
-14.2	5.22917	1.18894e-53
-14.2	5.25	4.82667e-54
-14.2	5.27083	1.95257e-54
-14.2	5.29167	7.87118e-55
-14.2	5.3125	3.16189e-55
-14.2	5.33333	1.26569e-55
-14.2	5.35417	5.04874e-56
-14.2	5.375	2.00685e-56
-14.2	5.39583	7.94918e-57
-14.2	5.41667	3.13767e-57
-14.2	5.4375	1.23415e-57
-14.2	5.45833	4.83738e-58
-14.2	5.47917	1.88943e-58
-14.2	5.5	7.35408e-59
-14.2	5.52083	2.85238e-59
-14.2	5.54167	1.10247e-59
-14.2	5.5625	4.24627e-60
-14.2	5.58333	1.62979e-60
-14.2	5.60417	6.23355e-61
-14.2	5.625	2.37587e-61
-14.2	5.64583	9.0239e-62
-14.2	5.66667	3.41546e-62
-14.2	5.6875	1.28822e-62
-14.2	5.70833	4.84188e-63
-14.2	5.72917	1.81353e-63
-14.2	5.75	6.76893e-64
-14.2	5.77083	2.51769e-64
-14.2	5.79167	9.33193e-65
-14.2	5.8125	3.4469e-65
-14.2	5.83333	1.26874e-65
-14.2	5.85417	4.65377e-66
-14.2	5.875	1.70109e-66
-14.2	5.89583	6.19636e-67
-14.2	5.91667	2.24924e-67
-14.2	5.9375	8.13629e-68
-14.2	5.95833	2.93296e-68
-14.2	5.97917	1.0536e-68
-14.2	6	3.7717e-69
-14.15	0	0.00619
-14.15	0.02083	0.01265
-14.15	0.04167	0.01784
-14.15	0.0625	0.02141
-14.15	0.08333	0.0234
-14.15	0.10417	0.02364
-14.15	0.125	0.02219
-14.15	0.14583	0.01958
-14.15	0.16667	0.01698
-14.15	0.1875	0.01583
-14.15	0.20833	0.01666
-14.15	0.22917	0.01831
-14.15	0.25	0.01928
-14.15	0.27083	0.01867
-14.15	0.29167	0.0162
-14.15	0.3125	0.0121
-14.15	0.33333	0.00694
-14.15	0.35417	0.00219
-14.15	0.375	0.00498
-14.15	0.39583	0.00938
-14.15	0.41667	0.01261
-14.15	0.4375	0.01433
-14.15	0.45833	0.01453
-14.15	0.47917	0.01339
-14.15	0.5	0.0112
-14.15	0.52083	0.00837
-14.15	0.54167	0.00528
-14.15	0.5625	0.00246
-14.15	0.58333	0.00184
-14.15	0.60417	0.00373
-14.15	0.625	0.00551
-14.15	0.64583	0.00682
-14.15	0.66667	0.00765
-14.15	0.6875	0.00807
-14.15	0.70833	0.00815
-14.15	0.72917	0.00797
-14.15	0.75	0.0076
-14.15	0.77083	0.00711
-14.15	0.79167	0.00654
-14.15	0.8125	0.00593
-14.15	0.83333	0.00531
-14.15	0.85417	0.00471
-14.15	0.875	0.00413
-14.15	0.89583	0.00359
-14.15	0.91667	0.00309
-14.15	0.9375	0.00264
-14.15	0.95833	0.00223
-14.15	0.97917	0.00188
-14.15	1	0.00156
-14.15	1.02083	0.00129
-14.15	1.04167	0.00106
-14.15	1.0625	0.000864213
-14.15	1.08333	0.000698243
-14.15	1.10417	0.00055978
-14.15	1.125	0.000445318
-14.15	1.14583	0.000351554
-14.15	1.16667	0.000275438
-14.15	1.1875	0.000214199
-14.15	1.20833	0.000165361
-14.15	1.22917	0.000126751
-14.15	1.25	9.64837e-05
-14.15	1.27083	7.29519e-05
-14.15	1.29167	5.48026e-05
-14.15	1.3125	4.09129e-05
-14.15	1.33333	3.03619e-05
-14.15	1.35417	2.24043e-05
-14.15	1.375	1.64437e-05
-14.15	1.39583	1.20079e-05
-14.15	1.41667	8.7272e-06
-14.15	1.4375	6.31492e-06
-14.15	1.45833	4.55086e-06
-14.15	1.47917	3.2674e-06
-14.15	1.5	2.338e-06
-14.15	1.52083	1.6679e-06
-14.15	1.54167	1.18665e-06
-14.15	1.5625	8.4224e-07
-14.15	1.58333	5.96537e-07
-14.15	1.60417	4.21731e-07
-14.15	1.625	2.97661e-07
-14.15	1.64583	2.09781e-07
-14.15	1.66667	1.47645e-07
-14.15	1.6875	1.03778e-07
-14.15	1.70833	7.28496e-08
-14.15	1.72917	5.10702e-08
-14.15	1.75	3.57512e-08
-14.15	1.77083	2.49889e-08
-14.15	1.79167	1.74372e-08
-14.15	1.8125	1.21454e-08
-14.15	1.83333	8.44263e-09
-14.15	1.85417	5.85609e-09
-14.15	1.875	4.05256e-09
-14.15	1.89583	2.79755e-09
-14.15	1.91667	1.92615e-09
-14.15	1.9375	1.32255e-09
-14.15	1.95833	9.05515e-10
-14.15	1.97917	6.1815e-10
-14.15	2	4.20697e-10
-14.15	2.02083	2.85423e-10
-14.15	2.04167	1.9303e-10
-14.15	2.0625	1.30122e-10
-14.15	2.08333	8.74276e-11
-14.15	2.10417	5.85459e-11
-14.15	2.125	3.90732e-11
-14.15	2.14583	2.59886e-11
-14.15	2.16667	1.72265e-11
-14.15	2.1875	1.1379e-11
-14.15	2.20833	7.49036e-12
-14.15	2.22917	4.91335e-12
-14.15	2.25	3.21161e-12
-14.15	2.27083	2.09184e-12
-14.15	2.29167	1.35765e-12
-14.15	2.3125	8.78005e-13
-14.15	2.33333	5.6578e-13
-14.15	2.35417	3.63273e-13
-14.15	2.375	2.32408e-13
-14.15	2.39583	1.48148e-13
-14.15	2.41667	9.40939e-14
-14.15	2.4375	5.95453e-14
-14.15	2.45833	3.75449e-14
-14.15	2.47917	2.35868e-14
-14.15	2.5	1.47638e-14
-14.15	2.52083	9.20747e-15
-14.15	2.54167	5.72128e-15
-14.15	2.5625	3.54207e-15
-14.15	2.58333	2.18491e-15
-14.15	2.60417	1.34283e-15
-14.15	2.625	8.22285e-16
-14.15	2.64583	5.01694e-16
-14.15	2.66667	3.04982e-16
-14.15	2.6875	1.84726e-16
-14.15	2.70833	1.11482e-16
-14.15	2.72917	6.7036e-17
-14.15	2.75	4.01643e-17
-14.15	2.77083	2.39776e-17
-14.15	2.79167	1.42629e-17
-14.15	2.8125	8.45379e-18
-14.15	2.83333	4.99276e-18
-14.15	2.85417	2.93819e-18
-14.15	2.875	1.72295e-18
-14.15	2.89583	1.00676e-18
-14.15	2.91667	5.86201e-19
-14.15	2.9375	3.40123e-19
-14.15	2.95833	1.96654e-19
-14.15	2.97917	1.13305e-19
-14.15	3	6.5056e-20
-14.15	3.02083	3.72236e-20
-14.15	3.04167	2.12252e-20
-14.15	3.0625	1.20613e-20
-14.15	3.08333	6.83047e-21
-14.15	3.10417	3.85508e-21
-14.15	3.125	2.16844e-21
-14.15	3.14583	1.21564e-21
-14.15	3.16667	6.7922e-22
-14.15	3.1875	3.7825e-22
-14.15	3.20833	2.09951e-22
-14.15	3.22917	1.16156e-22
-14.15	3.25	6.40556e-23
-14.15	3.27083	3.52112e-23
-14.15	3.29167	1.92942e-23
-14.15	3.3125	1.05392e-23
-14.15	3.33333	5.73899e-24
-14.15	3.35417	3.11552e-24
-14.15	3.375	1.68619e-24
-14.15	3.39583	9.09874e-25
-14.15	3.41667	4.89521e-25
-14.15	3.4375	2.626e-25
-14.15	3.45833	1.40465e-25
-14.15	3.47917	7.49228e-26
-14.15	3.5	3.98517e-26
-14.15	3.52083	2.11391e-26
-14.15	3.54167	1.11828e-26
-14.15	3.5625	5.90005e-27
-14.15	3.58333	3.1047e-27
-14.15	3.60417	1.62951e-27
-14.15	3.625	8.53067e-28
-14.15	3.64583	4.45461e-28
-14.15	3.66667	2.32032e-28
-14.15	3.6875	1.20561e-28
-14.15	3.70833	6.2488e-29
-14.15	3.72917	3.23086e-29
-14.15	3.75	1.66639e-29
-14.15	3.77083	8.57373e-30
-14.15	3.79167	4.40045e-30
-14.15	3.8125	2.25297e-30
-14.15	3.83333	1.15063e-30
-14.15	3.85417	5.86179e-31
-14.15	3.875	2.97871e-31
-14.15	3.89583	1.50979e-31
-14.15	3.91667	7.63277e-32
-14.15	3.9375	3.84865e-32
-14.15	3.95833	1.93544e-32
-14.15	3.97917	9.70683e-33
-14.15	4	4.85494e-33
-14.15	4.02083	2.42148e-33
-14.15	4.04167	1.20434e-33
-14.15	4.0625	5.9727e-34
-14.15	4.08333	2.95342e-34
-14.15	4.10417	1.45612e-34
-14.15	4.125	7.15758e-35
-14.15	4.14583	3.50765e-35
-14.15	4.16667	1.71368e-35
-14.15	4.1875	8.3463e-36
-14.15	4.20833	4.05219e-36
-14.15	4.22917	1.96113e-36
-14.15	4.25	9.46077e-37
-14.15	4.27083	4.54926e-37
-14.15	4.29167	2.1804e-37
-14.15	4.3125	1.0416e-37
-14.15	4.33333	4.9594e-38
-14.15	4.35417	2.35346e-38
-14.15	4.375	1.11308e-38
-14.15	4.39583	5.24664e-39
-14.15	4.41667	2.4647e-39
-14.15	4.4375	1.1539e-39
-14.15	4.45833	5.38375e-40
-14.15	4.47917	2.5033e-40
-14.15	4.5	1.15996e-40
-14.15	4.52083	5.35646e-41
-14.15	4.54167	2.46494e-41
-14.15	4.5625	1.13039e-41
-14.15	4.58333	5.16585e-42
-14.15	4.60417	2.35256e-42
-14.15	4.625	1.06764e-42
-14.15	4.64583	4.82829e-43
-14.15	4.66667	2.17592e-43
-14.15	4.6875	9.7717e-44
-14.15	4.70833	4.37297e-44
-14.15	4.72917	1.95011e-44
-14.15	4.75	8.66602e-45
-14.15	4.77083	3.83756e-45
-14.15	4.79167	1.69342e-45
-14.15	4.8125	7.44645e-46
-14.15	4.83333	3.26294e-46
-14.15	4.85417	1.42476e-46
-14.15	4.875	6.19938e-47
-14.15	4.89583	2.688e-47
-14.15	4.91667	1.16141e-47
-14.15	4.9375	5.00051e-48
-14.15	4.95833	2.14545e-48
-14.15	4.97917	9.17271e-49
-14.15	5	3.90798e-49
-14.15	5.02083	1.65914e-49
-14.15	5.04167	7.01922e-50
-14.15	5.0625	2.95918e-50
-14.15	5.08333	1.24317e-50
-14.15	5.10417	5.20439e-51
-14.15	5.125	2.17113e-51
-14.15	5.14583	9.02571e-52
-14.15	5.16667	3.73901e-52
-14.15	5.1875	1.54352e-52
-14.15	5.20833	6.34961e-53
-14.15	5.22917	2.60294e-53
-14.15	5.25	1.06332e-53
-14.15	5.27083	4.32858e-54
-14.15	5.29167	1.75594e-54
-14.15	5.3125	7.09839e-55
-14.15	5.33333	2.85953e-55
-14.15	5.35417	1.14792e-55
-14.15	5.375	4.59218e-56
-14.15	5.39583	1.83067e-56
-14.15	5.41667	7.27261e-57
-14.15	5.4375	2.8791e-57
-14.15	5.45833	1.13583e-57
-14.15	5.47917	4.46538e-58
-14.15	5.5	1.74942e-58
-14.15	5.52083	6.82996e-59
-14.15	5.54167	2.65726e-59
-14.15	5.5625	1.03025e-59
-14.15	5.58333	3.98054e-60
-14.15	5.60417	1.53262e-60
-14.15	5.625	5.88057e-61
-14.15	5.64583	2.24853e-61
-14.15	5.66667	8.56787e-62
-14.15	5.6875	3.25343e-62
-14.15	5.70833	1.23113e-62
-14.15	5.72917	4.64264e-63
-14.15	5.75	1.7447e-63
-14.15	5.77083	6.53393e-64
-14.15	5.79167	2.43851e-64
-14.15	5.8125	9.06928e-65
-14.15	5.83333	3.36139e-65
-14.15	5.85417	1.24155e-65
-14.15	5.875	4.56991e-66
-14.15	5.89583	1.6763e-66
-14.15	5.91667	6.12766e-67
-14.15	5.9375	2.23223e-67
-14.15	5.95833	8.10368e-68
-14.15	5.97917	2.93175e-68
-14.15	6	1.057e-68
-14.1	0	0.00619
-14.1	0.02083	0.01265
-14.1	0.04167	0.01784
-14.1	0.0625	0.02141
-14.1	0.08333	0.02341
-14.1	0.10417	0.02366
-14.1	0.125	0.02221
-14.1	0.14583	0.01961
-14.1	0.16667	0.01701
-14.1	0.1875	0.01587
-14.1	0.20833	0.01671
-14.1	0.22917	0.01837
-14.1	0.25	0.01935
-14.1	0.27083	0.01874
-14.1	0.29167	0.01627
-14.1	0.3125	0.01216
-14.1	0.33333	0.00697
-14.1	0.35417	0.00218
-14.1	0.375	0.00499
-14.1	0.39583	0.00943
-14.1	0.41667	0.01269
-14.1	0.4375	0.01444
-14.1	0.45833	0.01466
-14.1	0.47917	0.01352
-14.1	0.5	0.01133
-14.1	0.52083	0.00848
-14.1	0.54167	0.00537
-14.1	0.5625	0.00253
-14.1	0.58333	0.00189
-14.1	0.60417	0.00378
-14.1	0.625	0.00558
-14.1	0.64583	0.00691
-14.1	0.66667	0.00777
-14.1	0.6875	0.0082
-14.1	0.70833	0.00829
-14.1	0.72917	0.00811
-14.1	0.75	0.00775
-14.1	0.77083	0.00725
-14.1	0.79167	0.00668
-14.1	0.8125	0.00606
-14.1	0.83333	0.00544
-14.1	0.85417	0.00482
-14.1	0.875	0.00423
-14.1	0.89583	0.00368
-14.1	0.91667	0.00317
-14.1	0.9375	0.00271
-14.1	0.95833	0.0023
-14.1	0.97917	0.00194
-14.1	1	0.00162
-14.1	1.02083	0.00134
-14.1	1.04167	0.0011
-14.1	1.0625	0.000896864
-14.1	1.08333	0.000725679
-14.1	1.10417	0.000582638
-14.1	1.125	0.0004642
-14.1	1.14583	0.00036702
-14.1	1.16667	0.000288
-14.1	1.1875	0.000224318
-14.1	1.20833	0.000173447
-14.1	1.22917	0.000133161
-14.1	1.25	0.000101526
-14.1	1.27083	7.68889e-05
-14.1	1.29167	5.78544e-05
-14.1	1.3125	4.32619e-05
-14.1	1.33333	3.21581e-05
-14.1	1.35417	2.3769e-05
-14.1	1.375	1.74743e-05
-14.1	1.39583	1.27817e-05
-14.1	1.41667	9.30513e-06
-14.1	1.4375	6.74437e-06
-14.1	1.45833	4.86849e-06
-14.1	1.47917	3.50133e-06
-14.1	1.5	2.50962e-06
-14.1	1.52083	1.79336e-06
-14.1	1.54167	1.27808e-06
-14.1	1.5625	9.08684e-07
-14.1	1.58333	6.44707e-07
-14.1	1.60417	4.56579e-07
-14.1	1.625	3.22825e-07
-14.1	1.64583	2.27923e-07
-14.1	1.66667	1.60705e-07
-14.1	1.6875	1.13167e-07
-14.1	1.70833	7.95905e-08
-14.1	1.72917	5.59034e-08
-14.1	1.75	3.92118e-08
-14.1	1.77083	2.74629e-08
-14.1	1.79167	1.92029e-08
-14.1	1.8125	1.34033e-08
-14.1	1.83333	9.337e-09
-14.1	1.85417	6.49058e-09
-14.1	1.875	4.50162e-09
-14.1	1.89583	3.11455e-09
-14.1	1.91667	2.14933e-09
-14.1	1.9375	1.47923e-09
-14.1	1.95833	1.01518e-09
-14.1	1.97917	6.94667e-10
-14.1	2	4.73918e-10
-14.1	2.02083	3.22319e-10
-14.1	2.04167	2.18523e-10
-14.1	2.0625	1.47676e-10
-14.1	2.08333	9.94734e-11
-14.1	2.10417	6.67829e-11
-14.1	2.125	4.46859e-11
-14.1	2.14583	2.97995e-11
-14.1	2.16667	1.98046e-11
-14.1	2.1875	1.31169e-11
-14.1	2.20833	8.6576e-12
-14.1	2.22917	5.69444e-12
-14.1	2.25	3.73238e-12
-14.1	2.27083	2.43777e-12
-14.1	2.29167	1.58659e-12
-14.1	2.3125	1.02896e-12
-14.1	2.33333	6.64937e-13
-14.1	2.35417	4.28166e-13
-14.1	2.375	2.74716e-13
-14.1	2.39583	1.75629e-13
-14.1	2.41667	1.11877e-13
-14.1	2.4375	7.1009e-14
-14.1	2.45833	4.49071e-14
-14.1	2.47917	2.8297e-14
-14.1	2.5	1.7766e-14
-14.1	2.52083	1.11138e-14
-14.1	2.54167	6.92715e-15
-14.1	2.5625	4.30198e-15
-14.1	2.58333	2.66198e-15
-14.1	2.60417	1.6412e-15
-14.1	2.625	1.00819e-15
-14.1	2.64583	6.17092e-16
-14.1	2.66667	3.76343e-16
-14.1	2.6875	2.2869e-16
-14.1	2.70833	1.38466e-16
-14.1	2.72917	8.35365e-17
-14.1	2.75	5.02166e-17
-14.1	2.77083	3.00788e-17
-14.1	2.79167	1.79523e-17
-14.1	2.8125	1.06765e-17
-14.1	2.83333	6.32697e-18
-14.1	2.85417	3.73612e-18
-14.1	2.875	2.19841e-18
-14.1	2.89583	1.28904e-18
-14.1	2.91667	7.53182e-19
-14.1	2.9375	4.38543e-19
-14.1	2.95833	2.54454e-19
-14.1	2.97917	1.47129e-19
-14.1	3	8.4778e-20
-14.1	3.02083	4.86824e-20
-14.1	3.04167	2.78594e-20
-14.1	3.0625	1.58887e-20
-14.1	3.08333	9.03087e-21
-14.1	3.10417	5.11568e-21
-14.1	3.125	2.88814e-21
-14.1	3.14583	1.6251e-21
-14.1	3.16667	9.11389e-22
-14.1	3.1875	5.09442e-22
-14.1	3.20833	2.83834e-22
-14.1	3.22917	1.57625e-22
-14.1	3.25	8.72544e-23
-14.1	3.27083	4.81464e-23
-14.1	3.29167	2.6483e-23
-14.1	3.3125	1.45216e-23
-14.1	3.33333	7.93807e-24
-14.1	3.35417	4.32602e-24
-14.1	3.375	2.35044e-24
-14.1	3.39583	1.27325e-24
-14.1	3.41667	6.87704e-25
-14.1	3.4375	3.70363e-25
-14.1	3.45833	1.98889e-25
-14.1	3.47917	1.06505e-25
-14.1	3.5	5.68754e-26
-14.1	3.52083	3.02895e-26
-14.1	3.54167	1.60875e-26
-14.1	3.5625	8.52188e-27
-14.1	3.58333	4.50243e-27
-14.1	3.60417	2.37268e-27
-14.1	3.625	1.24718e-27
-14.1	3.64583	6.53923e-28
-14.1	3.66667	3.42016e-28
-14.1	3.6875	1.78442e-28
-14.1	3.70833	9.2872e-29
-14.1	3.72917	4.82189e-29
-14.1	3.75	2.49745e-29
-14.1	3.77083	1.2904e-29
-14.1	3.79167	6.65121e-30
-14.1	3.8125	3.41994e-30
-14.1	3.83333	1.75418e-30
-14.1	3.85417	8.97547e-31
-14.1	3.875	4.58098e-31
-14.1	3.89583	2.3322e-31
-14.1	3.91667	1.18431e-31
-14.1	3.9375	5.99849e-32
-14.1	3.95833	3.03025e-32
-14.1	3.97917	1.52672e-32
-14.1	4	7.6712e-33
-14.1	4.02083	3.84392e-33
-14.1	4.04167	1.92076e-33
-14.1	4.0625	9.57061e-34
-14.1	4.08333	4.75506e-34
-14.1	4.10417	2.35562e-34
-14.1	4.125	1.1635e-34
-14.1	4.14583	5.72959e-35
-14.1	4.16667	2.81294e-35
-14.1	4.1875	1.37676e-35
-14.1	4.20833	6.71749e-36
-14.1	4.22917	3.26729e-36
-14.1	4.25	1.58412e-36
-14.1	4.27083	7.65586e-37
-14.1	4.29167	3.68803e-37
-14.1	4.3125	1.77084e-37
-14.1	4.33333	8.47496e-38
-14.1	4.35417	4.04259e-38
-14.1	4.375	1.92192e-38
-14.1	4.39583	9.10665e-39
-14.1	4.41667	4.30053e-39
-14.1	4.4375	2.02403e-39
-14.1	4.45833	9.49377e-40
-14.1	4.47917	4.43795e-40
-14.1	4.5	2.06748e-40
-14.1	4.52083	9.5987e-41
-14.1	4.54167	4.4411e-41
-14.1	4.5625	2.04773e-41
-14.1	4.58333	9.4093e-42
-14.1	4.60417	4.30863e-42
-14.1	4.625	1.96615e-42
-14.1	4.64583	8.94104e-43
-14.1	4.66667	4.05183e-43
-14.1	4.6875	1.8298e-43
-14.1	4.70833	8.23466e-44
-14.1	4.72917	3.69297e-44
-14.1	4.75	1.65041e-44
-14.1	4.77083	7.35011e-45
-14.1	4.79167	3.26198e-45
-14.1	4.8125	1.44262e-45
-14.1	4.83333	6.35785e-46
-14.1	4.85417	2.79223e-46
-14.1	4.875	1.22202e-46
-14.1	4.89583	5.32951e-47
-14.1	4.91667	2.31623e-47
-14.1	4.9375	1.00314e-47
-14.1	4.95833	4.32937e-48
-14.1	4.97917	1.86198e-48
-14.1	5	7.98011e-49
-14.1	5.02083	3.40823e-49
-14.1	5.04167	1.45056e-49
-14.1	5.0625	6.1522e-50
-14.1	5.08333	2.60023e-50
-14.1	5.10417	1.09517e-50
-14.1	5.125	4.59662e-51
-14.1	5.14583	1.92259e-51
-14.1	5.16667	8.01351e-52
-14.1	5.1875	3.32851e-52
-14.1	5.20833	1.37774e-52
-14.1	5.22917	5.68301e-53
-14.1	5.25	2.33604e-53
-14.1	5.27083	9.5692e-54
-14.1	5.29167	3.90629e-54
-14.1	5.3125	1.58909e-54
-14.1	5.33333	6.44207e-55
-14.1	5.35417	2.60255e-55
-14.1	5.375	1.04778e-55
-14.1	5.39583	4.20374e-56
-14.1	5.41667	1.68074e-56
-14.1	5.4375	6.69672e-57
-14.1	5.45833	2.65903e-57
-14.1	5.47917	1.05217e-57
-14.1	5.5	4.14902e-58
[truncated: 247,986+ more rows]

## Sheet: Fig. 3h
k (Å-1)	R+ΔR (Å)	Intensity (a.u.)
-16.1	0	0.0263
-16.1	0.01863	0.05043
-16.1	0.03727	0.06977
-16.1	0.0559	0.08238
-16.1	0.07453	0.09038
-16.1	0.09317	0.09462
-16.1	0.1118	0.09565
-16.1	0.13044	0.09398
-16.1	0.14907	0.09007
-16.1	0.1677	0.08441
-16.1	0.18634	0.07747
-16.1	0.20497	0.0697
-16.1	0.2236	0.06151
-16.1	0.24224	0.05326
-16.1	0.26087	0.04527
-16.1	0.2795	0.03779
-16.1	0.29814	0.031
-16.1	0.31677	0.02502
-16.1	0.3354	0.01989
-16.1	0.35404	0.0156
-16.1	0.37267	0.01207
-16.1	0.3913	0.00922
-16.1	0.40994	0.00693
-16.1	0.42857	0.0051
-16.1	0.44721	0.00366
-16.1	0.46584	0.00255
-16.1	0.48447	0.0017
-16.1	0.50311	0.00109
-16.1	0.52174	0.00066696
-16.1	0.54037	0.000388034
-16.1	0.55901	0.000212114
-16.1	0.57764	0.000100317
-16.1	0.59627	2.42612e-05
-16.1	0.61491	3.60002e-05
-16.1	0.63354	7.95927e-05
-16.1	0.65217	0.000110385
-16.1	0.67081	0.000128245
-16.1	0.68944	0.00013444
-16.1	0.70808	0.000131645
-16.1	0.72671	0.00012369
-16.1	0.74534	0.00011514
-16.1	0.76398	0.000110397
-16.1	0.78261	0.000111976
-16.1	0.80124	0.000119211
-16.1	0.81988	0.000129256
-16.1	0.83851	0.000139097
-16.1	0.85714	0.000146603
-16.1	0.87578	0.000150621
-16.1	0.89441	0.000150775
-16.1	0.91304	0.000147225
-16.1	0.93168	0.000140475
-16.1	0.95031	0.00013121
-16.1	0.96894	0.000120181
-16.1	0.98758	0.000108112
-16.1	1.00621	9.56483e-05
-16.1	1.02485	8.33252e-05
-16.1	1.04348	7.15534e-05
-16.1	1.06211	6.06237e-05
-16.1	1.08075	5.07186e-05
-16.1	1.09938	4.19294e-05
-16.1	1.11801	3.42745e-05
-16.1	1.13665	2.77189e-05
-16.1	1.15528	2.21898e-05
-16.1	1.17391	1.75918e-05
-16.1	1.19255	1.38176e-05
-16.1	1.21118	1.07572e-05
-16.1	1.22981	8.30379e-06
-16.1	1.24845	6.35801e-06
-16.1	1.26708	4.83046e-06
-16.1	1.28571	3.64273e-06
-16.1	1.30435	2.72763e-06
-16.1	1.32298	2.02866e-06
-16.1	1.34162	1.49914e-06
-16.1	1.36025	1.10112e-06
-16.1	1.37888	8.04132e-07
-16.1	1.39752	5.84078e-07
-16.1	1.41615	4.22099e-07
-16.1	1.43478	3.03604e-07
-16.1	1.45342	2.1742e-07
-16.1	1.47205	1.55074e-07
-16.1	1.49068	1.10199e-07
-16.1	1.50932	7.80464e-08
-16.1	1.52795	5.51066e-08
-16.1	1.54658	3.88022e-08
-16.1	1.56522	2.72537e-08
-16.1	1.58385	1.90989e-08
-16.1	1.60248	1.33564e-08
-16.1	1.62112	9.32239e-09
-16.1	1.63975	6.49476e-09
-16.1	1.65839	4.51664e-09
-16.1	1.67702	3.13534e-09
-16.1	1.69565	2.17246e-09
-16.1	1.71429	1.50238e-09
-16.1	1.73292	1.03686e-09
-16.1	1.75155	7.14022e-10
-16.1	1.77019	4.90562e-10
-16.1	1.78882	3.36199e-10
-16.1	1.80745	2.298e-10
-16.1	1.82609	1.56634e-10
-16.1	1.84472	1.06449e-10
-16.1	1.86335	7.21206e-11
-16.1	1.88199	4.87059e-11
-16.1	1.90062	3.27838e-11
-16.1	1.91926	2.19913e-11
-16.1	1.93789	1.47001e-11
-16.1	1.95652	9.79119e-12
-16.1	1.97516	6.49784e-12
-16.1	1.99379	4.29635e-12
-16.1	2.01242	2.83015e-12
-16.1	2.03106	1.85731e-12
-16.1	2.04969	1.21426e-12
-16.1	2.06832	7.90835e-13
-16.1	2.08696	5.13097e-13
-16.1	2.10559	3.31625e-13
-16.1	2.12422	2.13514e-13
-16.1	2.14286	1.36942e-13
-16.1	2.16149	8.74938e-14
-16.1	2.18012	5.56863e-14
-16.1	2.19876	3.53062e-14
-16.1	2.21739	2.2299e-14
-16.1	2.23603	1.403e-14
-16.1	2.25466	8.79355e-15
-16.1	2.27329	5.4905e-15
-16.1	2.29193	3.41509e-15
-16.1	2.31056	2.11611e-15
-16.1	2.32919	1.30624e-15
-16.1	2.34783	8.03262e-16
-16.1	2.36646	4.92093e-16
-16.1	2.38509	3.00327e-16
-16.1	2.40373	1.82601e-16
-16.1	2.42236	1.10605e-16
-16.1	2.44099	6.67443e-17
-16.1	2.45963	4.01258e-17
-16.1	2.47826	2.40329e-17
-16.1	2.49689	1.43406e-17
-16.1	2.51553	8.52526e-18
-16.1	2.53416	5.0493e-18
-16.1	2.5528	2.97949e-18
-16.1	2.57143	1.75163e-18
-16.1	2.59006	1.02598e-18
-16.1	2.6087	5.98725e-19
-16.1	2.62733	3.48112e-19
-16.1	2.64596	2.01657e-19
-16.1	2.6646	1.16389e-19
-16.1	2.68323	6.69304e-20
-16.1	2.70186	3.83483e-20
-16.1	2.7205	2.1892e-20
-16.1	2.73913	1.24522e-20
-16.1	2.75776	7.0571e-21
-16.1	2.7764	3.98505e-21
-16.1	2.79503	2.24217e-21
-16.1	2.81367	1.257e-21
-16.1	2.8323	7.02162e-22
-16.1	2.85093	3.90819e-22
-16.1	2.86957	2.16748e-22
-16.1	2.8882	1.19778e-22
-16.1	2.90683	6.59544e-23
-16.1	2.92547	3.61875e-23
-16.1	2.9441	1.97845e-23
-16.1	2.96273	1.07781e-23
-16.1	2.98137	5.85083e-24
-16.1	3	3.16482e-24
-16.1	3.01863	1.70585e-24
-16.1	3.03727	9.16204e-25
-16.1	3.0559	4.90352e-25
-16.1	3.07453	2.61511e-25
-16.1	3.09317	1.38976e-25
-16.1	3.1118	7.35964e-26
-16.1	3.13044	3.88369e-26
-16.1	3.14907	2.04223e-26
-16.1	3.1677	1.07014e-26
-16.1	3.18634	5.5879e-27
-16.1	3.20497	2.90759e-27
-16.1	3.2236	1.50763e-27
-16.1	3.24224	7.78997e-28
-16.1	3.26087	4.01103e-28
-16.1	3.2795	2.05805e-28
-16.1	3.29814	1.05229e-28
-16.1	3.31677	5.36168e-29
-16.1	3.3354	2.72237e-29
-16.1	3.35404	1.37745e-29
-16.1	3.37267	6.94528e-30
-16.1	3.3913	3.4897e-30
-16.1	3.40994	1.74731e-30
-16.1	3.42857	8.71844e-31
-16.1	3.44721	4.33504e-31
-16.1	3.46584	2.148e-31
-16.1	3.48447	1.06062e-31
-16.1	3.50311	5.21884e-32
-16.1	3.52174	2.55902e-32
-16.1	3.54037	1.25044e-32
-16.1	3.55901	6.08886e-33
-16.1	3.57764	2.9546e-33
-16.1	3.59627	1.42872e-33
-16.1	3.61491	6.88471e-34
-16.1	3.63354	3.30606e-34
-16.1	3.65217	1.58206e-34
-16.1	3.67081	7.54437e-35
-16.1	3.68944	3.58518e-35
-16.1	3.70808	1.6978e-35
-16.1	3.72671	8.01215e-36
-16.1	3.74534	3.76791e-36
-16.1	3.76398	1.76579e-36
-16.1	3.78261	8.2464e-37
-16.1	3.80124	3.83776e-37
-16.1	3.81988	1.77983e-37
-16.1	3.83851	8.22558e-38
-16.1	3.85714	3.78828e-38
-16.1	3.87578	1.73862e-38
-16.1	3.89441	7.9516e-39
-16.1	3.91304	3.62403e-39
-16.1	3.93168	1.64595e-39
-16.1	3.95031	7.44951e-40
-16.1	3.96894	3.3599e-40
-16.1	3.98758	1.51012e-40
-16.1	4.00621	6.76368e-41
-16.1	4.02485	3.01885e-41
-16.1	4.04348	1.34273e-41
-16.1	4.06211	5.95142e-42
-16.1	4.08075	2.62869e-42
-16.1	4.09938	1.15703e-42
-16.1	4.11801	5.07503e-43
-16.1	4.13665	2.21829e-43
-16.1	4.15528	9.66237e-44
-16.1	4.17391	4.19407e-44
-16.1	4.19255	1.81416e-44
-16.1	4.21118	7.81989e-45
-16.1	4.22981	3.35902e-45
-16.1	4.24845	1.43784e-45
-16.1	4.26708	6.13332e-46
-16.1	4.28571	2.60716e-46
-16.1	4.30435	1.10439e-46
-16.1	4.32298	4.66195e-47
-16.1	4.34162	1.96109e-47
-16.1	4.36025	8.2208e-48
-16.1	4.37888	3.43413e-48
-16.1	4.39752	1.42957e-48
-16.1	4.41615	5.93033e-49
-16.1	4.43478	2.45154e-49
-16.1	4.45342	1.00992e-49
-16.1	4.47205	4.14588e-50
-16.1	4.49068	1.69603e-50
-16.1	4.50932	6.91413e-51
-16.1	4.52795	2.80883e-51
-16.1	4.54658	1.1371e-51
-16.1	4.56522	4.58732e-52
-16.1	4.58385	1.84418e-52
-16.1	4.60248	7.38808e-53
-16.1	4.62112	2.94948e-53
-16.1	4.63975	1.17339e-53
-16.1	4.65839	4.65186e-54
-16.1	4.67702	1.83778e-54
-16.1	4.69565	7.23511e-55
-16.1	4.71429	2.83845e-55
-16.1	4.73292	1.10968e-55
-16.1	4.75155	4.32317e-56
-16.1	4.77019	1.67837e-56
-16.1	4.78882	6.49316e-57
-16.1	4.80745	2.50327e-57
-16.1	4.82609	9.61704e-58
-16.1	4.84472	3.68178e-58
-16.1	4.86335	1.40461e-58
-16.1	4.88199	5.33994e-59
-16.1	4.90062	2.02301e-59
-16.1	4.91926	7.63731e-60
-16.1	4.93789	2.87319e-60
-16.1	4.95652	1.07713e-60
-16.1	4.97516	4.02395e-61
-16.1	4.99379	1.49802e-61
-16.1	5.01242	5.55726e-62
-16.1	5.03106	2.05439e-62
-16.1	5.04969	7.56809e-63
-16.1	5.06832	2.77822e-63
-16.1	5.08696	1.01631e-63
-16.1	5.10559	3.70479e-64
-16.1	5.12422	1.34579e-64
-16.1	5.14286	4.87158e-65
-16.1	5.16149	1.75727e-65
-16.1	5.18012	6.3166e-66
-16.1	5.19876	2.26258e-66
-16.1	5.21739	8.07611e-67
-16.1	5.23603	2.8726e-67
-16.1	5.25466	1.01817e-67
-16.1	5.27329	3.59621e-68
-16.1	5.29193	1.26573e-68
-16.1	5.31056	4.43928e-69
-16.1	5.32919	1.55152e-69
-16.1	5.34783	5.40349e-70
-16.1	5.36646	1.87527e-70
-16.1	5.38509	6.48526e-71
-16.1	5.40373	2.23492e-71
-16.1	5.42236	7.67485e-72
-16.1	5.44099	2.62632e-72
-16.1	5.45963	8.95566e-73
-16.1	5.47826	3.04311e-73
-16.1	5.49689	1.03041e-73
-16.1	5.51553	3.47672e-74
-16.1	5.53416	1.16896e-74
-16.1	5.5528	3.91651e-75
-16.1	5.57143	1.30758e-75
-16.1	5.59006	4.35017e-76
-16.1	5.6087	1.44215e-76
-16.1	5.62733	4.76416e-77
-16.1	5.64596	1.56829e-77
-16.1	5.6646	5.14443e-78
-16.1	5.68323	1.68156e-78
-16.1	5.70186	5.47718e-79
-16.1	5.7205	1.77773e-79
-16.1	5.73913	5.74966e-80
-16.1	5.75776	1.85304e-80
-16.1	5.7764	5.95103e-81
-16.1	5.79503	1.90443e-81
-16.1	5.81367	6.073e-82
-16.1	5.8323	1.92977e-82
-16.1	5.85093	6.11047e-83
-16.1	5.86957	1.928e-83
-16.1	5.8882	6.06181e-84
-16.1	5.90683	1.89916e-84
-16.1	5.92547	5.92906e-85
-16.1	5.9441	1.84448e-85
-16.1	5.96273	5.71772e-86
-16.1	5.98137	1.76618e-86
-16.1	6	5.4364e-87
-16.05	0	0.0263
-16.05	0.01863	0.05043
-16.05	0.03727	0.06978
-16.05	0.0559	0.0824
-16.05	0.07453	0.09041
-16.05	0.09317	0.09467
-16.05	0.1118	0.09573
-16.05	0.13044	0.09408
-16.05	0.14907	0.0902
-16.05	0.1677	0.08456
-16.05	0.18634	0.07765
-16.05	0.20497	0.06989
-16.05	0.2236	0.06171
-16.05	0.24224	0.05346
-16.05	0.26087	0.04547
-16.05	0.2795	0.03798
-16.05	0.29814	0.03118
-16.05	0.31677	0.02518
-16.05	0.3354	0.02004
-16.05	0.35404	0.01573
-16.05	0.37267	0.01218
-16.05	0.3913	0.00931
-16.05	0.40994	0.007
-16.05	0.42857	0.00516
-16.05	0.44721	0.00371
-16.05	0.46584	0.00258
-16.05	0.48447	0.00173
-16.05	0.50311	0.00111
-16.05	0.52174	0.000679411
-16.05	0.54037	0.000396047
-16.05	0.55901	0.000216952
-16.05	0.57764	0.000102944
-16.05	0.59627	2.54746e-05
-16.05	0.61491	3.64589e-05
-16.05	0.63354	8.08439e-05
-16.05	0.65217	0.00011228
-16.05	0.67081	0.00013056
-16.05	0.68944	0.000136947
-16.05	0.70808	0.000134137
-16.05	0.72671	0.000126013
-16.05	0.74534	0.000117233
-16.05	0.76398	0.000112337
-16.05	0.78261	0.000113963
-16.05	0.80124	0.000121475
-16.05	0.81988	0.000131951
-16.05	0.83851	0.000142278
-16.05	0.85714	0.000150241
-16.05	0.87578	0.000154637
-16.05	0.89441	0.000155058
-16.05	0.91304	0.000151654
-16.05	0.93168	0.000144928
-16.05	0.95031	0.000135578
-16.05	0.96894	0.000124368
-16.05	0.98758	0.000112045
-16.05	1.00621	9.92758e-05
-16.05	1.02485	8.66134e-05
-16.05	1.04348	7.44873e-05
-16.05	1.06211	6.32033e-05
-16.05	1.08075	5.29558e-05
-16.05	1.09938	4.38446e-05
-16.05	1.11801	3.58943e-05
-16.05	1.13665	2.90731e-05
-16.05	1.15528	2.33096e-05
-16.05	1.17391	1.85082e-05
-16.05	1.19255	1.456e-05
-16.05	1.21118	1.1353e-05
-16.05	1.22981	8.77752e-06
-16.05	1.24845	6.73141e-06
-16.05	1.26708	5.12232e-06
-16.05	1.28571	3.86904e-06
-16.05	1.30435	2.90177e-06
-16.05	1.32298	2.16168e-06
-16.05	1.34162	1.60004e-06
-16.05	1.36025	1.17715e-06
-16.05	1.37888	8.61065e-07
-16.05	1.39752	6.2646e-07
-16.05	1.41615	4.53473e-07
-16.05	1.43478	3.26708e-07
-16.05	1.45342	2.34353e-07
-16.05	1.47205	1.67429e-07
-16.05	1.49068	1.19176e-07
-16.05	1.50932	8.45454e-08
-16.05	1.52795	5.97957e-08
-16.05	1.54658	4.21751e-08
-16.05	1.56522	2.96733e-08
-16.05	1.58385	2.08304e-08
-16.05	1.60248	1.45927e-08
-16.05	1.62112	1.02033e-08
-16.05	1.63975	7.12126e-09
-16.05	1.65839	4.96141e-09
-16.05	1.67702	3.45053e-09
-16.05	1.69565	2.39541e-09
-16.05	1.71429	1.65978e-09
-16.05	1.73292	1.14776e-09
-16.05	1.75155	7.92001e-10
-16.05	1.77019	5.45262e-10
-16.05	1.78882	3.74475e-10
-16.05	1.80745	2.56512e-10
-16.05	1.82609	1.75223e-10
-16.05	1.84472	1.19347e-10
-16.05	1.86335	8.10411e-11
-16.05	1.88199	5.48553e-11
-16.05	1.90062	3.70085e-11
-16.05	1.91926	2.48835e-11
-16.05	1.93789	1.66728e-11
-16.05	1.95652	1.11318e-11
-16.05	1.97516	7.40544e-12
-16.05	1.99379	4.90845e-12
-16.05	2.01242	3.24136e-12
-16.05	2.03106	2.13249e-12
-16.05	2.04969	1.39768e-12
-16.05	2.06832	9.1261e-13
-16.05	2.08696	5.93624e-13
-16.05	2.10559	3.84664e-13
-16.05	2.12422	2.4831e-13
-16.05	2.14286	1.59678e-13
-16.05	2.16149	1.02291e-13
-16.05	2.18012	6.5278e-14
-16.05	2.19876	4.14991e-14
-16.05	2.21739	2.62817e-14
-16.05	2.23603	1.6581e-14
-16.05	2.25466	1.04212e-14
-16.05	2.27329	6.52484e-15
-16.05	2.29193	4.06983e-15
-16.05	2.31056	2.52893e-15
-16.05	2.32919	1.56551e-15
-16.05	2.34783	9.65458e-16
-16.05	2.36646	5.93166e-16
-16.05	2.38509	3.63066e-16
-16.05	2.40373	2.21394e-16
-16.05	2.42236	1.34499e-16
-16.05	2.44099	8.14042e-17
-16.05	2.45963	4.90858e-17
-16.05	2.47826	2.94881e-17
-16.05	2.49689	1.76492e-17
-16.05	2.51553	1.05243e-17
-16.05	2.53416	6.25249e-18
-16.05	2.5528	3.70091e-18
-16.05	2.57143	2.18255e-18
-16.05	2.59006	1.2824e-18
-16.05	2.6087	7.50734e-19
-16.05	2.62733	4.37884e-19
-16.05	2.64596	2.54475e-19
-16.05	2.6646	1.47349e-19
-16.05	2.68323	8.50094e-20
-16.05	2.70186	4.88663e-20
-16.05	2.7205	2.79884e-20
-16.05	2.73913	1.59726e-20
-16.05	2.75776	9.08245e-21
-16.05	2.7764	5.14596e-21
-16.05	2.79503	2.90514e-21
-16.05	2.81367	1.63421e-21
-16.05	2.8323	9.15998e-22
-16.05	2.85093	5.11595e-22
-16.05	2.86957	2.84714e-22
-16.05	2.8882	1.57885e-22
-16.05	2.90683	8.72429e-23
-16.05	2.92547	4.8037e-23
-16.05	2.9441	2.63561e-23
-16.05	2.96273	1.44095e-23
-16.05	2.98137	7.85021e-24
-16.05	3	4.26168e-24
-16.05	3.01863	2.30541e-24
-16.05	3.03727	1.24276e-24
-16.05	3.0559	6.67574e-25
-16.05	3.07453	3.57344e-25
-16.05	3.09317	1.90612e-25
-16.05	3.1118	1.01319e-25
-16.05	3.13044	5.36678e-26
-16.05	3.14907	2.83281e-26
-16.05	3.1677	1.49006e-26
-16.05	3.18634	7.81043e-27
-16.05	3.20497	4.07973e-27
-16.05	3.2236	2.12361e-27
-16.05	3.24224	1.10155e-27
-16.05	3.26087	5.6941e-28
-16.05	3.2795	2.93315e-28
-16.05	3.29814	1.50569e-28
-16.05	3.31677	7.70242e-29
-16.05	3.3354	3.92655e-29
-16.05	3.35404	1.99475e-29
-16.05	3.37267	1.00986e-29
-16.05	3.3913	5.09476e-30
-16.05	3.40994	2.56143e-30
-16.05	3.42857	1.28333e-30
-16.05	3.44721	6.40748e-31
-16.05	3.46584	3.18811e-31
-16.05	3.48447	1.58079e-31
-16.05	3.50311	7.81111e-32
-16.05	3.52174	3.84634e-32
-16.05	3.54037	1.88746e-32
-16.05	3.55901	9.23011e-33
-16.05	3.57764	4.49813e-33
-16.05	3.59627	2.18451e-33
-16.05	3.61491	1.05724e-33
-16.05	3.63354	5.09907e-34
-16.05	3.65217	2.45078e-34
-16.05	3.67081	1.17386e-34
-16.05	3.68944	5.60305e-35
-16.05	3.70808	2.66521e-35
-16.05	3.72671	1.26338e-35
-16.05	3.74534	5.96808e-36
-16.05	3.76398	2.80952e-36
-16.05	3.78261	1.31804e-36
-16.05	3.80124	6.16197e-37
-16.05	3.81988	2.87084e-37
-16.05	3.83851	1.33289e-37
-16.05	3.85714	6.16706e-38
-16.05	3.87578	2.84353e-38
-16.05	3.89441	1.30658e-38
-16.05	3.91304	5.98286e-39
-16.05	3.93168	2.7301e-39
-16.05	3.95031	1.2415e-39
-16.05	3.96894	5.62613e-40
-16.05	3.98758	2.5408e-40
-16.05	4.00621	1.14348e-40
-16.05	4.02485	5.12838e-41
-16.05	4.04348	2.29208e-41
-16.05	4.06211	1.02088e-41
-16.05	4.08075	4.53125e-42
-16.05	4.09938	2.00427e-42
-16.05	4.11801	8.83471e-43
-16.05	4.13665	3.88082e-43
-16.05	4.15528	1.69883e-43
-16.05	4.17391	7.41096e-44
-16.05	4.19255	3.22177e-44
-16.05	4.21118	1.39576e-44
-16.05	4.22981	6.0259e-45
-16.05	4.24845	2.59257e-45
-16.05	4.26708	1.11156e-45
-16.05	4.28571	4.74935e-46
-16.05	4.30435	2.02223e-46
-16.05	4.32298	8.58068e-47
-16.05	4.34162	3.62835e-47
-16.05	4.36025	1.52895e-47
-16.05	4.37888	6.42054e-48
-16.05	4.39752	2.68687e-48
-16.05	4.41615	1.12051e-48
-16.05	4.43478	4.65675e-49
-16.05	4.45342	1.92861e-49
-16.05	4.47205	7.95978e-50
-16.05	4.49068	3.27381e-50
-16.05	4.50932	1.34184e-50
-16.05	4.52795	5.48078e-51
-16.05	4.54658	2.2309e-51
-16.05	4.56522	9.04924e-52
-16.05	4.58385	3.65796e-52
-16.05	4.60248	1.47354e-52
-16.05	4.62112	5.9153e-53
-16.05	4.63975	2.36639e-53
-16.05	4.65839	9.4339e-54
-16.05	4.67702	3.74791e-54
-16.05	4.69565	1.48382e-54
-16.05	4.71429	5.85419e-55
-16.05	4.73292	2.30169e-55
-16.05	4.75155	9.01817e-56
-16.05	4.77019	3.52114e-56
-16.05	4.78882	1.37006e-56
-16.05	4.80745	5.31241e-57
-16.05	4.82609	2.05274e-57
-16.05	4.84472	7.90439e-58
-16.05	4.86335	3.03316e-58
-16.05	4.88199	1.15988e-58
-16.05	4.90062	4.41999e-59
-16.05	4.91926	1.6785e-59
-16.05	4.93789	6.35201e-60
-16.05	4.95652	2.39547e-60
-16.05	4.97516	9.00248e-61
-16.05	4.99379	3.37149e-61
-16.05	5.01242	1.25826e-61
-16.05	5.03106	4.67962e-62
-16.05	5.04969	1.73435e-62
-16.05	5.06832	6.4055e-63
-16.05	5.08696	2.35753e-63
-16.05	5.10559	8.64664e-64
-16.05	5.12422	3.16028e-64
-16.05	5.14286	1.15104e-64
-16.05	5.16149	4.17776e-65
-16.05	5.18012	1.51106e-65
-16.05	5.19876	5.44636e-66
-16.05	5.21739	1.95621e-66
-16.05	5.23603	7.00182e-67
-16.05	5.25466	2.49742e-67
-16.05	5.27329	8.87677e-68
-16.05	5.29193	3.14415e-68
-16.05	5.31056	1.10978e-68
-16.05	5.32919	3.90347e-69
-16.05	5.34783	1.3682e-69
-16.05	5.36646	4.77892e-70
-16.05	5.38509	1.66339e-70
-16.05	5.40373	5.7695e-71
-16.05	5.42236	1.99418e-71
-16.05	5.44099	6.86868e-72
-16.05	5.45963	2.35756e-72
-16.05	5.47826	8.06364e-73
-16.05	5.49689	2.7484e-73
-16.05	5.51553	9.3349e-74
-16.05	5.53416	3.1595e-74
-16.05	5.5528	1.06563e-74
-16.05	5.57143	3.58156e-75
-16.05	5.59006	1.19955e-75
-16.05	5.6087	4.00351e-76
-16.05	5.62733	1.3315e-76
-16.05	5.64596	4.41286e-77
-16.05	5.6646	1.45739e-77
-16.05	5.68323	4.79632e-78
-16.05	5.70186	1.57296e-78
-16.05	5.7205	5.14046e-79
-16.05	5.73913	1.67403e-79
-16.05	5.75776	5.43251e-80
-16.05	5.7764	1.75676e-80
-16.05	5.79503	5.66109e-81
-16.05	5.81367	1.81787e-81
-16.05	5.8323	5.81701e-82
-16.05	5.85093	1.85486e-82
-16.05	5.86957	5.89381e-83
-16.05	5.8882	1.86619e-83
-16.05	5.90683	5.88827e-84
-16.05	5.92547	1.85137e-84
-16.05	5.9441	5.8006e-85
-16.05	5.96273	1.81103e-85
-16.05	5.98137	5.63442e-86
-16.05	6	1.74681e-86
-16	0	0.0263
-16	0.01863	0.05043
-16	0.03727	0.06979
-16	0.0559	0.08242
-16	0.07453	0.09044
-16	0.09317	0.09472
-16	0.1118	0.09581
-16	0.13044	0.09418
-16	0.14907	0.09033
-16	0.1677	0.08472
-16	0.18634	0.07782
-16	0.20497	0.07008
-16	0.2236	0.06191
-16	0.24224	0.05367
-16	0.26087	0.04567
-16	0.2795	0.03817
-16	0.29814	0.03136
-16	0.31677	0.02535
-16	0.3354	0.02019
-16	0.35404	0.01586
-16	0.37267	0.01229
-16	0.3913	0.0094
-16	0.40994	0.00708
-16	0.42857	0.00522
-16	0.44721	0.00376
-16	0.46584	0.00262
-16	0.48447	0.00176
-16	0.50311	0.00113
-16	0.52174	0.000692074
-16	0.54037	0.000404212
-16	0.55901	0.000221895
-16	0.57764	0.000105639
-16	0.59627	2.67399e-05
-16	0.61491	3.69396e-05
-16	0.63354	8.21182e-05
-16	0.65217	0.000114207
-16	0.67081	0.000132916
-16	0.68944	0.000139499
-16	0.70808	0.000136674
-16	0.72671	0.000128376
-16	0.74534	0.000119361
-16	0.76398	0.000114304
-16	0.78261	0.000115975
-16	0.80124	0.000123769
-16	0.81988	0.00013469
-16	0.83851	0.000145519
-16	0.85714	0.000153958
-16	0.87578	0.000158749
-16	0.89441	0.000159452
-16	0.91304	0.000156205
-16	0.93168	0.000149511
-16	0.95031	0.000140079
-16	0.96894	0.000128691
-16	0.98758	0.000116113
-16	1.00621	0.000103032
-16	1.02485	9.00231e-05
-16	1.04348	7.75341e-05
-16	1.06211	6.58862e-05
-16	1.08075	5.52859e-05
-16	1.09938	4.58425e-05
-16	1.11801	3.75866e-05
-16	1.13665	3.049e-05
-16	1.15528	2.44831e-05
-16	1.17391	1.94699e-05
-16	1.19255	1.53404e-05
-16	1.21118	1.19802e-05
-16	1.22981	9.27704e-06
-16	1.24845	7.12578e-06
-16	1.26708	5.43107e-06
-16	1.28571	4.10882e-06
-16	1.30435	3.08657e-06
-16	1.32298	2.30307e-06
-16	1.34162	1.70747e-06
-16	1.36025	1.25823e-06
-16	1.37888	9.21878e-07
-16	1.39752	6.71802e-07
-16	1.41615	4.87093e-07
-16	1.43478	3.51508e-07
-16	1.45342	2.52558e-07
-16	1.47205	1.80734e-07
-16	1.49068	1.2886e-07
-16	1.50932	9.15673e-08
-16	1.52795	6.48704e-08
-16	1.54658	4.58315e-08
-16	1.56522	3.23005e-08
-16	1.58385	2.27136e-08
-16	1.60248	1.59396e-08
-16	1.62112	1.11647e-08
-16	1.63975	7.80626e-09
-16	1.65839	5.44858e-09
-16	1.67702	3.79639e-09
-16	1.69565	2.64051e-09
-16	1.71429	1.83316e-09
-16	1.73292	1.27017e-09
-16	1.75155	8.78233e-10
-16	1.77019	6.05876e-10
-16	1.78882	4.16977e-10
-16	1.80745	2.86236e-10
-16	1.82609	1.95954e-10
-16	1.84472	1.33762e-10
-16	1.86335	9.10335e-11
-16	1.88199	6.17593e-11
-16	1.90062	4.17626e-11
-16	1.91926	2.81456e-11
-16	1.93789	1.89032e-11
-16	1.95652	1.26512e-11
-16	1.97516	8.43655e-12
-16	1.99379	5.60555e-12
-16	2.01242	3.71084e-12
-16	2.03106	2.44743e-12
-16	2.04969	1.60814e-12
-16	2.06832	1.05269e-12
-16	2.08696	6.86494e-13
-16	2.10559	4.45991e-13
-16	2.12422	2.88647e-13
-16	2.14286	1.86104e-13
-16	2.16149	1.19535e-13
-16	2.18012	7.64861e-14
-16	2.19876	4.87551e-14
-16	2.21739	3.09606e-14
-16	2.23603	1.95863e-14
-16	2.25466	1.23438e-14
-16	2.27329	7.7501e-15
-16	2.29193	4.84758e-15
-16	2.31056	3.0207e-15
-16	2.32919	1.87524e-15
-16	2.34783	1.15978e-15
-16	2.36646	7.14605e-16
-16	2.38509	4.38666e-16
-16	2.40373	2.68276e-16
-16	2.42236	1.6346e-16
-16	2.44099	9.92261e-17
-16	2.45963	6.00109e-17
-16	2.47826	3.61598e-17
-16	2.49689	2.17079e-17
-16	2.51553	1.2984e-17
-16	2.53416	7.73749e-18
-16	2.5528	4.59407e-18
-16	2.57143	2.71772e-18
-16	2.59006	1.60185e-18
-16	2.6087	9.40708e-19
-16	2.62733	5.50435e-19
-16	2.64596	3.20907e-19
-16	2.6646	1.86414e-19
-16	2.68323	1.07896e-19
-16	2.70186	6.22245e-20
-16	2.7205	3.57564e-20
-16	2.73913	2.04731e-20
-16	2.75776	1.16803e-20
-16	2.7764	6.64004e-21
-16	2.79503	3.76125e-21
-16	2.81367	2.12297e-21
-16	2.8323	1.19402e-21
-16	2.85093	6.69161e-22
-16	2.86957	3.73689e-22
-16	2.8882	2.07946e-22
-16	2.90683	1.15307e-22
-16	2.92547	6.3713e-23
-16	2.9441	3.50807e-23
-16	2.96273	1.92478e-23
-16	2.98137	1.05237e-23
-16	3	5.73362e-24
-16	3.01863	3.11293e-24
-16	3.03727	1.68418e-24
-16	3.0559	9.08014e-25
-16	3.07453	4.87843e-25
-16	3.09317	2.61188e-25
-16	3.1118	1.39352e-25
-16	3.13044	7.40909e-26
-16	3.14907	3.9256e-26
-16	3.1677	2.07272e-26
-16	3.18634	1.09061e-26
-16	3.20497	5.71861e-27
-16	3.2236	2.9882e-27
-16	3.24224	1.55606e-27
-16	3.26087	8.07495e-28
-16	3.2795	4.17594e-28
-16	3.29814	2.15213e-28
-16	3.31677	1.10531e-28
-16	3.3354	5.65718e-29
-16	3.35404	2.88549e-29
-16	3.37267	1.4667e-29
-16	3.3913	7.42965e-30
-16	3.40994	3.75058e-30
-16	3.42857	1.88683e-30
-16	3.44721	9.45962e-31
-16	3.46584	4.72627e-31
-16	3.48447	2.35326e-31
-16	3.50311	1.16769e-31
-16	3.52174	5.77417e-32
-16	3.54037	2.8455e-32
-16	3.55901	1.39745e-32
-16	3.57764	6.83939e-33
-16	3.59627	3.33585e-33
-16	3.61491	1.62145e-33
-16	3.63354	7.85426e-34
-16	3.65217	3.79154e-34
-16	3.67081	1.82403e-34
-16	3.68944	8.74492e-35
-16	3.70808	4.17817e-35
-16	3.72671	1.98941e-35
-16	3.74534	9.43991e-36
-16	3.76398	4.46395e-36
-16	3.78261	2.10367e-36
-16	3.80124	9.87966e-37
-16	3.81988	4.62395e-37
-16	3.83851	2.15671e-37
-16	3.85714	1.00248e-37
-16	3.87578	4.64373e-38
-16	3.89441	2.1437e-38
-16	3.91304	9.86207e-39
-16	3.93168	4.52146e-39
-16	3.95031	2.06583e-39
-16	3.96894	9.40628e-40
-16	3.98758	4.26822e-40
-16	4.00621	1.93011e-40
-16	4.02485	8.69806e-41
-16	4.04348	3.90634e-41
-16	4.06211	1.74833e-41
-16	4.08075	7.79797e-42
-16	4.09938	3.46614e-42
-16	4.11801	1.53538e-42
-16	4.13665	6.77788e-43
-16	4.15528	2.98178e-43
-16	4.17391	1.30727e-43
-16	4.19255	5.7116e-44
-16	4.21118	2.4869e-44
-16	4.22981	1.0791e-44
-16	4.24845	4.66631e-45
-16	4.26708	2.0109e-45
-16	4.28571	8.63598e-46
-16	4.30435	3.69606e-46
-16	4.32298	1.57642e-46
-16	4.34162	6.70054e-47
-16	4.36025	2.83827e-47
-16	4.37888	1.19813e-47
-16	4.39752	5.04031e-48
-16	4.41615	2.11308e-48
-16	4.43478	8.82838e-49
-16	4.45342	3.67579e-49
-16	4.47205	1.52519e-49
-16	4.49068	6.30673e-50
-16	4.50932	2.5989e-50
-16	4.52795	1.06728e-50
-16	4.54658	4.36789e-51
-16	4.56522	1.78143e-51
-16	4.58385	7.24055e-52
-16	4.60248	2.93277e-52
-16	4.62112	1.18383e-52
-16	4.63975	4.76215e-53
-16	4.65839	1.90907e-53
-16	4.67702	7.62682e-54
-16	4.69565	3.03647e-54
-16	4.71429	1.20475e-54
-16	4.73292	4.76353e-55
-16	4.75155	1.87699e-55
-16	4.77019	7.37055e-56
-16	4.78882	2.88429e-56
-16	4.80745	1.12481e-56
-16	4.82609	4.37143e-57
-16	4.84472	1.69304e-57
-16	4.86335	6.53453e-58
-16	4.88199	2.5134e-58
-16	4.90062	9.63407e-59
-16	4.91926	3.68009e-59
-16	4.93789	1.4009e-59
-16	4.95652	5.31443e-60
-16	4.97516	2.00912e-60
-16	4.99379	7.56925e-61
-16	5.01242	2.84184e-61
-16	5.03106	1.06328e-61
-16	5.04969	3.96451e-62
-16	5.06832	1.4731e-62
-16	5.08696	5.45471e-63
-16	5.10559	2.01284e-63
-16	5.12422	7.40189e-64
-16	5.14286	2.71252e-64
-16	5.16149	9.90606e-65
-16	5.18012	3.60515e-65
-16	5.19876	1.3075e-65
-16	5.21739	4.7256e-66
-16	5.23603	1.70202e-66
-16	5.25466	6.10898e-67
-16	5.27329	2.18507e-67
-16	5.29193	7.78857e-68
-16	5.31056	2.76657e-68
-16	5.32919	9.7931e-69
-16	5.34783	3.45454e-69
-16	5.36646	1.21438e-69
-16	5.38509	4.2541e-70
-16	5.40373	1.4851e-70
-16	5.42236	5.16645e-71
-16	5.44099	1.7911e-71
-16	5.45963	6.18785e-72
-16	5.47826	2.13034e-72
-16	5.49689	7.30884e-73
-16	5.51553	2.49883e-73
-16	5.53416	8.51364e-74
-16	5.5528	2.89056e-74
-16	5.57143	9.77996e-75
-16	5.59006	3.29747e-75
-16	5.6087	1.10793e-75
-16	5.62733	3.70963e-76
-16	5.64596	1.23776e-76
-16	5.6646	4.11556e-77
-16	5.68323	1.36367e-77
-16	5.70186	4.50271e-78
-16	5.7205	1.48158e-78
-16	5.73913	4.85806e-79
-16	5.75776	1.5874e-79
-16	5.7764	5.16884e-80
-16	5.79503	1.6772e-80
-16	5.81367	5.42329e-81
-16	5.8323	1.74753e-81
-16	5.85093	5.61137e-82
-16	5.86957	1.79555e-82
-16	5.8882	5.72547e-83
-16	5.90683	1.81931e-83
-16	5.92547	5.76084e-84
-16	5.9441	1.8178e-84
-16	5.96273	5.71599e-85
-16	5.98137	1.79109e-85
-16	6	5.59276e-86
-15.95	0	0.0263
-15.95	0.01863	0.05044
-15.95	0.03727	0.06979
-15.95	0.0559	0.08243
-15.95	0.07453	0.09048
-15.95	0.09317	0.09478
-15.95	0.1118	0.09588
-15.95	0.13044	0.09429
-15.95	0.14907	0.09046
-15.95	0.1677	0.08487
-15.95	0.18634	0.07799
-15.95	0.20497	0.07027
-15.95	0.2236	0.06211
-15.95	0.24224	0.05387
-15.95	0.26087	0.04587
-15.95	0.2795	0.03837
-15.95	0.29814	0.03154
-15.95	0.31677	0.02551
-15.95	0.3354	0.02033
-15.95	0.35404	0.01599
-15.95	0.37267	0.0124
-15.95	0.3913	0.0095
-15.95	0.40994	0.00715
-15.95	0.42857	0.00528
-15.95	0.44721	0.0038
-15.95	0.46584	0.00265
-15.95	0.48447	0.00178
-15.95	0.50311	0.00115
-15.95	0.52174	0.000704952
-15.95	0.54037	0.000412532
-15.95	0.55901	0.000226944
-15.95	0.57764	0.000108404
-15.95	0.59627	2.80577e-05
-15.95	0.61491	3.7444e-05
-15.95	0.63354	8.34162e-05
-15.95	0.65217	0.000116168
-15.95	0.67081	0.000135314
-15.95	0.68944	0.000142097
-15.95	0.70808	0.000139257
-15.95	0.72671	0.000130782
-15.95	0.74534	0.000121523
-15.95	0.76398	0.000116297
-15.95	0.78261	0.000118012
-15.95	0.80124	0.000126095
-15.95	0.81988	0.000137474
-15.95	0.83851	0.000148822
-15.95	0.85714	0.000157755
-15.95	0.87578	0.000162957
-15.95	0.89441	0.000163958
-15.95	0.91304	0.00016088
-15.95	0.93168	0.000154228
-15.95	0.95031	0.000144719
-15.95	0.96894	0.000133153
-15.95	0.98758	0.000120317
-15.95	1.00621	0.00010692
-15.95	1.02485	9.35584e-05
-15.95	1.04348	8.06979e-05
-15.95	1.06211	6.86761e-05
-15.95	1.08075	5.77127e-05
-15.95	1.09938	4.79263e-05
-15.95	1.11801	3.93543e-05
-15.95	1.13665	3.19724e-05
-15.95	1.15528	2.57127e-05
-15.95	1.17391	2.04792e-05
-15.95	1.19255	1.61606e-05
-15.95	1.21118	1.26405e-05
-15.95	1.22981	9.8037e-06
-15.95	1.24845	7.54222e-06
-15.95	1.26708	5.75761e-06
-15.95	1.28571	4.36284e-06
-15.95	1.30435	3.28265e-06
-15.95	1.32298	2.45333e-06
-15.95	1.34162	1.82182e-06
-15.95	1.36025	1.34467e-06
-15.95	1.37888	9.86822e-07
-15.95	1.39752	7.20304e-07
-15.95	1.41615	5.23115e-07
-15.95	1.43478	3.78123e-07
-15.95	1.45342	2.72127e-07
-15.95	1.47205	1.95059e-07
-15.95	1.49068	1.39303e-07
-15.95	1.50932	9.91526e-08
-15.95	1.52795	7.03613e-08
-15.95	1.54658	4.97943e-08
-15.95	1.56522	3.51528e-08
-15.95	1.58385	2.47615e-08
-15.95	1.60248	1.74068e-08
-15.95	1.62112	1.22138e-08
-15.95	1.63975	8.55501e-09
-15.95	1.65839	5.98203e-09
-15.95	1.67702	4.1758e-09
-15.95	1.69565	2.90989e-09
-15.95	1.71429	2.02408e-09
-15.95	1.73292	1.40521e-09
-15.95	1.75155	9.73564e-10
-15.95	1.77019	6.73021e-10
-15.95	1.78882	4.64157e-10
-15.95	1.80745	3.19302e-10
-15.95	1.82609	2.19065e-10
-15.95	1.84472	1.49868e-10
-15.95	1.86335	1.02223e-10
-15.95	1.88199	6.95078e-11
-15.95	1.90062	4.71104e-11
-15.95	1.91926	3.18238e-11
-15.95	1.93789	2.1424e-11
-15.95	1.95652	1.43724e-11
-15.95	1.97516	9.6075e-12
-15.95	1.99379	6.39913e-12
-15.95	2.01242	4.2466e-12
-15.95	2.03106	2.80775e-12
-15.95	2.04969	1.84951e-12
-15.95	2.06832	1.21376e-12
-15.95	2.08696	7.9355e-13
-15.95	2.10559	5.16869e-13
-15.95	2.12422	3.35387e-13
-15.95	2.14286	2.16806e-13
-15.95	2.16149	1.39622e-13
-15.95	2.18012	8.95765e-14
-15.95	2.19876	5.72524e-14
-15.95	2.21739	3.64548e-14
-15.95	2.23603	2.31248e-14
-15.95	2.25466	1.46139e-14
-15.95	2.27329	9.20076e-15
-15.95	2.29193	5.77099e-15
-15.95	2.31056	3.6062e-15
-15.95	2.32919	2.24505e-15
-15.95	2.34783	1.39245e-15
-15.95	2.36646	8.60433e-16
-15.95	2.38509	5.29712e-16
-15.95	2.40373	3.249e-16
-15.95	2.42236	1.98542e-16
-15.95	2.44099	1.20879e-16
-15.95	2.45963	7.33239e-17
-15.95	2.47826	4.43142e-17
-15.95	2.49689	2.66836e-17
-15.95	2.51553	1.60086e-17
-15.95	2.53416	9.56917e-18
-15.95	2.5528	5.69914e-18
-15.95	2.57143	3.38191e-18
-15.95	2.59006	1.99956e-18
-15.95	2.6087	1.17797e-18
-15.95	2.62733	6.91447e-19
-15.95	2.64596	4.04404e-19
-15.95	2.6646	2.35671e-19
-15.95	2.68323	1.36847e-19
-15.95	2.70186	7.91776e-20
-15.95	2.7205	4.56473e-20
-15.95	2.73913	2.62225e-20
-15.95	2.75776	1.50101e-20
-15.95	2.7764	8.56143e-21
-15.95	2.79503	4.86592e-21
-15.95	2.81367	2.75577e-21
-15.95	2.8323	1.55519e-21
-15.95	2.85093	8.74558e-22
-15.95	2.86957	4.90074e-22
-15.95	2.8882	2.73656e-22
-15.95	2.90683	1.52273e-22
-15.95	2.92547	8.44335e-23
-15.95	2.9441	4.66537e-23
-15.95	2.96273	2.56884e-23
-15.95	2.98137	1.40952e-23
-15.95	3	7.70713e-24
-15.95	3.01863	4.19953e-24
-15.95	3.03727	2.28033e-24
-15.95	3.0559	1.23392e-24
-15.95	3.07453	6.65381e-25
-15.95	3.09317	3.5756e-25
-15.95	3.1118	1.9148e-25
-15.95	3.13044	1.02188e-25
-15.95	3.14907	5.43466e-26
-15.95	3.1677	2.88037e-26
-15.95	3.18634	1.52134e-26
-15.95	3.20497	8.00776e-27
-15.95	3.2236	4.2005e-27
-15.95	3.24224	2.19582e-27
-15.95	3.26087	1.14393e-27
-15.95	3.2795	5.93901e-28
-15.95	3.29814	3.07281e-28
-15.95	3.31677	1.58442e-28
-15.95	3.3354	8.14167e-29
-15.95	3.35404	4.16937e-29
-15.95	3.37267	2.12784e-29
-15.95	3.3913	1.08223e-29
-15.95	3.40994	5.48551e-30
-15.95	3.42857	2.77094e-30
-15.95	3.44721	1.39493e-30
-15.95	3.46584	6.99827e-31
-15.95	3.48447	3.49901e-31
-15.95	3.50311	1.74347e-31
-15.95	3.52174	8.65767e-32
-15.95	3.54037	4.28453e-32
-15.95	3.55901	2.1131e-32
-15.95	3.57764	1.03861e-32
-15.95	3.59627	5.0875e-33
-15.95	3.61491	2.48354e-33
-15.95	3.63354	1.20824e-33
-15.95	3.65217	5.85807e-34
-15.95	3.67081	2.83055e-34
-15.95	3.68944	1.36302e-34
-15.95	3.70808	6.54112e-35
-15.95	3.72671	3.12837e-35
-15.95	3.74534	1.49108e-35
-15.95	3.76398	7.08269e-36
-15.95	3.78261	3.35284e-36
-15.95	3.80124	1.58177e-36
-15.95	3.81988	7.4369e-37
-15.95	3.83851	3.48462e-37
-15.95	3.85714	1.62718e-37
-15.95	3.87578	7.57236e-38
-15.95	3.89441	3.51191e-38
-15.95	3.91304	1.6232e-38
-15.95	3.93168	7.47678e-39
-15.95	3.95031	3.43221e-39
-15.95	3.96894	1.57018e-39
-15.95	3.98758	7.1588e-40
-15.95	4.00621	3.25272e-40
-15.95	4.02485	1.47289e-40
-15.95	4.04348	6.64672e-41
-15.95	4.06211	2.98924e-41
-15.95	4.08075	1.33977e-41
-15.95	4.09938	5.98431e-42
-15.95	4.11801	2.66388e-42
-15.95	4.13665	1.18176e-42
-15.95	4.15528	5.22468e-43
-15.95	4.17391	2.302e-43
-15.95	4.19255	1.0108e-43
-15.95	4.21118	4.42327e-44
-15.95	4.22981	1.92901e-44
-15.95	4.24845	8.38381e-45
-15.95	4.26708	3.63131e-45
-15.95	4.28571	1.56747e-45
-15.95	4.30435	6.74298e-46
-15.95	4.32298	2.89081e-46
-15.95	4.34162	1.2351e-46
-15.95	4.36025	5.25893e-47
-15.95	4.37888	2.23156e-47
-15.95	4.39752	9.43705e-48
-15.95	4.41615	3.9772e-48
-15.95	4.43478	1.67045e-48
-15.95	4.45342	6.99204e-49
-15.95	4.47205	2.91668e-49
-15.95	4.49068	1.21252e-49
-15.95	4.50932	5.02346e-50
-15.95	4.52795	2.07411e-50
-15.95	4.54658	8.53441e-51
-15.95	4.56522	3.49969e-51
-15.95	4.58385	1.43021e-51
-15.95	4.60248	5.82485e-52
-15.95	4.62112	2.36419e-52
-15.95	4.63975	9.56299e-53
-15.95	4.65839	3.85495e-53
-15.95	4.67702	1.54866e-53
-15.95	4.69565	6.20022e-54
-15.95	4.71429	2.47383e-54
-15.95	4.73292	9.83664e-55
-15.95	4.75155	3.89794e-55
-15.95	4.77019	1.53935e-55
-15.95	4.78882	6.05828e-56
-15.95	4.80745	2.37615e-56
-15.95	4.82609	9.28774e-57
-15.95	4.84472	3.61791e-57
-15.95	4.86335	1.40448e-57
-15.95	4.88199	5.43357e-58
-15.95	4.90062	2.09491e-58
-15.95	4.91926	8.04923e-59
-15.95	4.93789	3.08215e-59
-15.95	4.95652	1.17615e-59
-15.95	4.97516	4.47283e-60
-15.95	4.99379	1.69516e-60
-15.95	5.01242	6.40245e-61
-15.95	5.03106	2.40985e-61
-15.95	5.04969	9.03948e-62
-15.95	5.06832	3.37912e-62
-15.95	5.08696	1.25884e-62
-15.95	5.10559	4.67354e-63
-15.95	5.12422	1.72913e-63
-15.95	5.14286	6.37552e-64
-15.95	5.16149	2.34266e-64
-15.95	5.18012	8.57845e-65
-15.95	5.19876	3.1305e-65
-15.95	5.21739	1.13847e-65
-15.95	5.23603	4.12608e-66
-15.95	5.25466	1.49024e-66
-15.95	5.27329	5.36387e-67
-15.95	5.29193	1.924e-67
-15.95	5.31056	6.87753e-68
-15.95	5.32919	2.44999e-68
-15.95	5.34783	8.69758e-69
-15.95	5.36646	3.07705e-69
-15.95	5.38509	1.08486e-69
-15.95	5.40373	3.81163e-70
-15.95	5.42236	1.3346e-70
-15.95	5.44099	4.65684e-71
-15.95	5.45963	1.61932e-71
-15.95	5.47826	5.61142e-72
-15.95	5.49689	1.93782e-72
-15.95	5.51553	6.66887e-73
-15.95	5.53416	2.28713e-73
-15.95	5.5528	7.81676e-74
-15.95	5.57143	2.66233e-74
-15.95	5.59006	9.03638e-75
-15.95	5.6087	3.0565e-75
-15.95	5.62733	1.03027e-75
-15.95	5.64596	3.4608e-76
-15.95	5.6646	1.1585e-76
-15.95	5.68323	3.86468e-77
-15.95	5.70186	1.28477e-77
-15.95	5.7205	4.25633e-78
-15.95	5.73913	1.4052e-78
-15.95	5.75776	4.62315e-79
-15.95	5.7764	1.51577e-79
-15.95	5.79503	4.95245e-80
-15.95	5.81367	1.61251e-80
-15.95	5.8323	5.23214e-81
-15.95	5.85093	1.6918e-81
-15.95	5.86957	5.45146e-82
-15.95	5.8882	1.75053e-82
-15.95	5.90683	5.60168e-83
-15.95	5.92547	1.78633e-83
-15.95	5.9441	5.67669e-84
-15.95	5.96273	1.79772e-84
-15.95	5.98137	5.67336e-85
-15.95	6	1.78423e-85
-15.9	0	0.0263
-15.9	0.01863	0.05044
-15.9	0.03727	0.0698
-15.9	0.0559	0.08245
-15.9	0.07453	0.09051
-15.9	0.09317	0.09483
-15.9	0.1118	0.09596
-15.9	0.13044	0.09439
-15.9	0.14907	0.09059
-15.9	0.1677	0.08503
-15.9	0.18634	0.07817
-15.9	0.20497	0.07046
-15.9	0.2236	0.06231
-15.9	0.24224	0.05407
-15.9	0.26087	0.04607
-15.9	0.2795	0.03856
-15.9	0.29814	0.03172
-15.9	0.31677	0.02568
-15.9	0.3354	0.02048
-15.9	0.35404	0.01612
-15.9	0.37267	0.01252
-15.9	0.3913	0.00959
-15.9	0.40994	0.00723
-15.9	0.42857	0.00535
-15.9	0.44721	0.00385
-15.9	0.46584	0.00269
-15.9	0.48447	0.00181
-15.9	0.50311	0.00117
-15.9	0.52174	0.000718048
-15.9	0.54037	0.00042101
-15.9	0.55901	0.000232102
-15.9	0.57764	0.000111241
-15.9	0.59627	2.94288e-05
-15.9	0.61491	3.79734e-05
-15.9	0.63354	8.47386e-05
-15.9	0.65217	0.000118164
-15.9	0.67081	0.000137754
-15.9	0.68944	0.000144742
-15.9	0.70808	0.000141886
-15.9	0.72671	0.000133229
-15.9	0.74534	0.000123719
-15.9	0.76398	0.000118318
-15.9	0.78261	0.000120073
-15.9	0.80124	0.000128452
-15.9	0.81988	0.000140302
-15.9	0.83851	0.000152187
-15.9	0.85714	0.000161633
-15.9	0.87578	0.000167265
-15.9	0.89441	0.000168578
-15.9	0.91304	0.000165682
-15.9	0.93168	0.00015908
-15.9	0.95031	0.0001495
-15.9	0.96894	0.000137758
-15.9	0.98758	0.000124663
-15.9	1.00621	0.000110946
-15.9	1.02485	9.72237e-05
-15.9	1.04348	8.39828e-05
-15.9	1.06211	7.15772e-05
-15.9	1.08075	6.02399e-05
-15.9	1.09938	5.00996e-05
-15.9	1.11801	4.12007e-05
-15.9	1.13665	3.35231e-05
-15.9	1.15528	2.70008e-05
-15.9	1.17391	2.15381e-05
-15.9	1.19255	1.70226e-05
-15.9	1.21118	1.33354e-05
-15.9	1.22981	1.03589e-05
-15.9	1.24845	7.9819e-06
-15.9	1.26708	6.10293e-06
-15.9	1.28571	4.63188e-06
-15.9	1.30435	3.49067e-06
-15.9	1.32298	2.61299e-06
-15.9	1.34162	1.94352e-06
-15.9	1.36025	1.43683e-06
-15.9	1.37888	1.05617e-06
-15.9	1.39752	7.72177e-07
-15.9	1.41615	5.61704e-07
-15.9	1.43478	4.0668e-07
-15.9	1.45342	2.93159e-07
-15.9	1.47205	2.10479e-07
-15.9	1.49068	1.50564e-07
-15.9	1.50932	1.07345e-07
-15.9	1.52795	7.63012e-08
-15.9	1.54658	5.40882e-08
-15.9	1.56522	3.82485e-08
-15.9	1.58385	2.6988e-08
-15.9	1.60248	1.90047e-08
-15.9	1.62112	1.33583e-08
-15.9	1.63975	9.37325e-09
-15.9	1.65839	6.56603e-09
-15.9	1.67702	4.59192e-09
-15.9	1.69565	3.20588e-09
-15.9	1.71429	2.23425e-09
-15.9	1.73292	1.55417e-09
-15.9	1.75155	1.07892e-09
-15.9	1.77019	7.47377e-10
-15.9	1.78882	5.16512e-10
-15.9	1.80745	3.56073e-10
-15.9	1.82609	2.4482e-10
-15.9	1.84472	1.67855e-10
-15.9	1.86335	1.14747e-10
-15.9	1.88199	7.82009e-11
-15.9	1.90062	5.31239e-11
-15.9	1.91926	3.59694e-11
-15.9	1.93789	2.42718e-11
-15.9	1.95652	1.63216e-11
-15.9	1.97516	1.09367e-11
-15.9	1.99379	7.30216e-12
-15.9	2.01242	4.85777e-12
-15.9	2.03106	3.21979e-12
-15.9	2.04969	2.12623e-12
-15.9	2.06832	1.39888e-12
-15.9	2.08696	9.16907e-13
-15.9	2.10559	5.98748e-13
-15.9	2.12422	3.89522e-13
-15.9	2.14286	2.52457e-13
-15.9	2.16149	1.63009e-13
-15.9	2.18012	1.04858e-13
-15.9	2.19876	6.71988e-14
-15.9	2.21739	4.29033e-14
-15.9	2.23603	2.72892e-14
-15.9	2.25466	1.72929e-14
-15.9	2.27329	1.09174e-14
-15.9	2.29193	6.86673e-15
-15.9	2.31056	4.30293e-15
-15.9	2.32919	2.68635e-15
-15.9	2.34783	1.6709e-15
-15.9	2.36646	1.03545e-15
-15.9	2.38509	6.39296e-16
-15.9	2.40373	3.93254e-16
-15.9	2.42236	2.41015e-16
-15.9	2.44099	1.4717e-16
-15.9	2.45963	8.95372e-17
-15.9	2.47826	5.42747e-17
-15.9	2.49689	3.27797e-17
-15.9	2.51553	1.97256e-17
-15.9	2.53416	1.1827e-17
-15.9	2.5528	7.06549e-18
-15.9	2.57143	4.20569e-18
-15.9	2.59006	2.49438e-18
-15.9	2.6087	1.47408e-18
-15.9	2.62733	8.67995e-19
-15.9	2.64596	5.09276e-19
-15.9	2.6646	2.97736e-19
-15.9	2.68323	1.73443e-19
-15.9	2.70186	1.00677e-19
-15.9	2.7205	5.82318e-20
-15.9	2.73913	3.35617e-20
-15.9	2.75776	1.92747e-20
-15.9	2.7764	1.10305e-20
-15.9	2.79503	6.29021e-21
-15.9	2.81367	3.57441e-21
-15.9	2.8323	2.02402e-21
-15.9	2.85093	1.14209e-21
-15.9	2.86957	6.42188e-22
-15.9	2.8882	3.59835e-22
-15.9	2.90683	2.00922e-22
-15.9	2.92547	1.11799e-22
-15.9	2.9441	6.19918e-23
-15.9	2.96273	3.42547e-23
-15.9	2.98137	1.88625e-23
-15.9	3	1.03508e-23
-15.9	3.01863	5.66036e-24
-15.9	3.03727	3.08471e-24
-15.9	3.0559	1.67527e-24
-15.9	3.07453	9.06687e-25
-15.9	3.09317	4.8903e-25
-15.9	3.1118	2.62857e-25
-15.9	3.13044	1.40803e-25
-15.9	3.14907	7.51648e-26
-15.9	3.1677	3.99878e-26
-15.9	3.18634	2.12009e-26
-15.9	3.20497	1.1202e-26
-15.9	3.2236	5.89859e-27
-15.9	3.24224	3.09542e-27
-15.9	3.26087	1.61885e-27
-15.9	3.2795	8.43751e-28
-15.9	3.29814	4.38268e-28
-15.9	3.31677	2.26874e-28
-15.9	3.3354	1.17045e-28
-15.9	3.35404	6.01782e-29
-15.9	3.37267	3.08354e-29
-15.9	3.3913	1.57464e-29
-15.9	3.40994	8.01379e-30
-15.9	3.42857	4.06459e-30
-15.9	3.44721	2.05457e-30
-15.9	3.46584	1.03502e-30
-15.9	3.48447	5.19638e-31
-15.9	3.50311	2.60003e-31
-15.9	3.52174	1.29653e-31
-15.9	3.54037	6.44332e-32
-15.9	3.55901	3.19127e-32
-15.9	3.57764	1.57523e-32
-15.9	3.59627	7.74906e-33
-15.9	3.61491	3.7991e-33
-15.9	3.63354	1.85626e-33
-15.9	3.65217	9.03903e-34
-15.9	3.67081	4.38663e-34
-15.9	3.68944	2.12162e-34
-15.9	3.70808	1.02265e-34
-15.9	3.72671	4.91266e-35
-15.9	3.74534	2.35196e-35
-15.9	3.76398	1.1222e-35
-15.9	3.78261	5.33624e-36
-15.9	3.80124	2.52887e-36
-15.9	3.81988	1.19439e-36
-15.9	3.83851	5.62196e-37
-15.9	3.85714	2.63728e-37
-15.9	3.87578	1.23297e-37
-15.9	3.89441	5.74475e-38
-15.9	3.91304	2.66757e-38
-15.9	3.93168	1.23449e-38
-15.9	3.95031	5.69355e-39
-15.9	3.96894	2.61701e-39
-15.9	3.98758	1.19881e-39
-15.9	4.00621	5.47298e-40
-15.9	4.02485	2.49012e-40
-15.9	4.04348	1.12913e-40
-15.9	4.06211	5.10259e-41
-15.9	4.08075	2.29807e-41
-15.9	4.09938	1.03148e-41
-15.9	4.11801	4.61405e-42
-15.9	4.13665	2.05698e-42
-15.9	4.15528	9.13907e-43
-15.9	4.17391	4.04668e-43
-15.9	4.19255	1.78575e-43
-15.9	4.21118	7.85356e-44
-15.9	4.22981	3.44221e-44
-15.9	4.24845	1.5036e-44
-15.9	4.26708	6.54567e-45
-15.9	4.28571	2.83987e-45
-15.9	4.30435	1.22792e-45
-15.9	4.32298	5.2913e-46
-15.9	4.34162	2.27238e-46
-15.9	4.36025	9.72578e-47
-15.9	4.37888	4.14851e-47
-15.9	4.39752	1.76353e-47
-15.9	4.41615	7.47136e-48
-15.9	4.43478	3.15457e-48
-15.9	4.45342	1.32741e-48
-15.9	4.47205	5.56664e-49
-15.9	4.49068	2.32651e-49
-15.9	4.50932	9.69041e-50
-15.9	4.52795	4.02256e-50
-15.9	4.54658	1.66413e-50
-15.9	4.56522	6.8611e-51
-15.9	4.58385	2.81919e-51
-15.9	4.60248	1.15446e-51
-15.9	4.62112	4.71148e-52
-15.9	4.63975	1.91627e-52
-15.9	4.65839	7.7675e-53
-15.9	4.67702	3.13782e-53
-15.9	4.69565	1.26327e-53
-15.9	4.71429	5.06859e-54
-15.9	4.73292	2.02675e-54
-15.9	4.75155	8.07674e-55
-15.9	4.77019	3.2077e-55
-15.9	4.78882	1.26962e-55
-15.9	4.80745	5.00809e-56
-15.9	4.82609	1.96876e-56
-15.9	4.84472	7.71322e-57
-15.9	4.86335	3.01161e-57
-15.9	4.88199	1.17188e-57
-15.9	4.90062	4.54449e-58
-15.9	4.91926	1.75634e-58
-15.9	4.93789	6.76473e-59
-15.9	4.95652	2.59664e-59
-15.9	4.97516	9.93328e-60
-15.9	4.99379	3.78697e-60
-15.9	5.01242	1.43883e-60
-15.9	5.03106	5.4481e-61
-15.9	5.04969	2.05588e-61
-15.9	5.06832	7.73159e-62
-15.9	5.08696	2.89772e-62
-15.9	5.10559	1.08233e-62
-15.9	5.12422	4.02885e-63
-15.9	5.14286	1.49457e-63
-15.9	5.16149	5.52548e-64
-15.9	5.18012	2.03581e-64
-15.9	5.19876	7.47514e-65
-15.9	5.21739	2.73537e-65
-15.9	5.23603	9.97534e-66
-15.9	5.25466	3.62537e-66
-15.9	5.27329	1.31308e-66
-15.9	5.29193	4.73961e-67
-15.9	5.31056	1.70493e-67
-15.9	5.32919	6.11201e-68
-15.9	5.34783	2.1836e-68
-15.9	5.36646	7.77451e-69
-15.9	5.38509	2.75857e-69
-15.9	5.40373	9.75456e-70
-15.9	5.42236	3.43749e-70
-15.9	5.44099	1.20721e-70
-15.9	5.45963	4.22511e-71
-15.9	5.47826	1.47367e-71
-15.9	5.49689	5.12239e-72
-15.9	5.51553	1.77441e-72
-15.9	5.53416	6.12553e-73
-15.9	5.5528	2.10737e-73
-15.9	5.57143	7.22515e-74
-15.9	5.59006	2.46865e-74
-15.9	5.6087	8.40581e-75
-15.9	5.62733	2.85237e-75
-15.9	5.64596	9.64584e-76
-15.9	5.6646	3.25072e-76
-15.9	5.68323	1.09176e-76
-15.9	5.70186	3.65407e-77
-15.9	5.7205	1.2188e-77
-15.9	5.73913	4.0513e-78
-15.9	5.75776	1.34202e-78
-15.9	5.7764	4.43027e-79
-15.9	5.79503	1.45749e-79
-15.9	5.81367	4.77841e-80
-15.9	5.8323	1.56122e-80
-15.9	5.85093	5.08336e-81
-15.9	5.86957	1.64945e-81
-15.9	5.8882	5.33372e-82
-15.9	5.90683	1.71879e-82
-15.9	5.92547	5.51975e-83
-15.9	5.9441	1.76651e-83
-15.9	5.96273	5.634e-84
-15.9	5.98137	1.79068e-84
-15.9	6	5.6718e-85
-15.85	0	0.0263
-15.85	0.01863	0.05044
-15.85	0.03727	0.0698
-15.85	0.0559	0.08247
-15.85	0.07453	0.09054
-15.85	0.09317	0.09488
-15.85	0.1118	0.09604
-15.85	0.13044	0.09449
-15.85	0.14907	0.09072
-15.85	0.1677	0.08518
-15.85	0.18634	0.07835
-15.85	0.20497	0.07065
-15.85	0.2236	0.06251
-15.85	0.24224	0.05428
-15.85	0.26087	0.04628
-15.85	0.2795	0.03875
-15.85	0.29814	0.0319
-15.85	0.31677	0.02585
-15.85	0.3354	0.02063
-15.85	0.35404	0.01625
-15.85	0.37267	0.01263
-15.85	0.3913	0.00968
-15.85	0.40994	0.00731
-15.85	0.42857	0.00541
-15.85	0.44721	0.0039
-15.85	0.46584	0.00273
-15.85	0.48447	0.00184
-15.85	0.50311	0.00119
-15.85	0.52174	0.000731366
-15.85	0.54037	0.000429647
-15.85	0.55901	0.000237369
-15.85	0.57764	0.000114151
-15.85	0.59627	3.08539e-05
-15.85	0.61491	3.85295e-05
-15.85	0.63354	8.60861e-05
-15.85	0.65217	0.000120194
-15.85	0.67081	0.000140237
-15.85	0.68944	0.000147434
-15.85	0.70808	0.000144563
-15.85	0.72671	0.00013572
-15.85	0.74534	0.000125951
-15.85	0.76398	0.000120366
-15.85	0.78261	0.00012216
-15.85	0.80124	0.00013084
-15.85	0.81988	0.000143176
-15.85	0.83851	0.000155615
-15.85	0.85714	0.000165593
-15.85	0.87578	0.000171673
-15.85	0.89441	0.000173316
-15.85	0.91304	0.000170615
-15.85	0.93168	0.000164072
-15.85	0.95031	0.000154427
-15.85	0.96894	0.000142511
-15.85	0.98758	0.000129155
-15.85	1.00621	0.000115113
-15.85	1.02485	0.000101023
-15.85	1.04348	8.73931e-05
-15.85	1.06211	7.45935e-05
-15.85	1.08075	6.28713e-05
-15.85	1.09938	5.23659e-05
-15.85	1.11801	4.31289e-05
-15.85	1.13665	3.51449e-05
-15.85	1.15528	2.83502e-05
-15.85	1.17391	2.26491e-05
-15.85	1.19255	1.79283e-05
-15.85	1.21118	1.40667e-05
-15.85	1.22981	1.09441e-05
-15.85	1.24845	8.44608e-06
-15.85	1.26708	6.46806e-06
-15.85	1.28571	4.91681e-06
-15.85	1.30435	3.71133e-06
-15.85	1.32298	2.78263e-06
-15.85	1.34162	2.07303e-06
-15.85	1.36025	1.53505e-06
-15.85	1.37888	1.1302e-06
-15.85	1.39752	8.27646e-07
-15.85	1.41615	6.03034e-07
-15.85	1.43478	4.37315e-07
-15.85	1.45342	3.15758e-07
-15.85	1.47205	2.27076e-07
-15.85	1.49068	1.62703e-07
-15.85	1.50932	1.16191e-07
-15.85	1.52795	8.27256e-08
-15.85	1.54658	5.874e-08
-15.85	1.56522	4.16077e-08
-15.85	1.58385	2.9408e-08
-15.85	1.60248	2.07443e-08
-15.85	1.62112	1.46065e-08
-15.85	1.63975	1.02672e-08
-15.85	1.65839	7.20519e-09
-15.85	1.67702	5.04816e-09
-15.85	1.69565	3.53101e-09
-15.85	1.71429	2.46554e-09
-15.85	1.73292	1.71841e-09
-15.85	1.75155	1.19532e-09
-15.85	1.77019	8.29694e-10
-15.85	1.78882	5.74592e-10
-15.85	1.80745	3.96951e-10
-15.85	1.82609	2.73513e-10
-15.85	1.84472	1.87939e-10
-15.85	1.86335	1.28762e-10
-15.85	1.88199	8.79501e-11
-15.85	1.90062	5.98835e-11
-15.85	1.91926	4.06402e-11
-15.85	1.93789	2.74879e-11
-15.85	1.95652	1.85281e-11
-15.85	1.97516	1.2445e-11
-15.85	1.99379	8.32934e-12
-15.85	2.01242	5.55465e-12
-15.85	2.03106	3.69078e-12
-15.85	2.04969	2.44334e-12
-15.85	2.06832	1.61155e-12
-15.85	2.08696	1.05898e-12
-15.85	2.10559	6.93293e-13
-15.85	2.12422	4.52193e-13
-15.85	2.14286	2.93838e-13
-15.85	2.16149	1.90226e-13
-15.85	2.18012	1.22689e-13
-15.85	2.19876	7.88354e-14
-15.85	2.21739	5.04679e-14
-15.85	2.23603	3.21877e-14
-15.85	2.25466	2.04526e-14
-15.85	2.27329	1.29477e-14
-15.85	2.29193	8.16631e-15
-15.85	2.31056	5.13157e-15
-15.85	2.32919	3.21269e-15
-15.85	2.34783	2.00394e-15
-15.85	2.36646	1.24538e-15
-15.85	2.38509	7.7112e-16
-15.85	2.40373	4.75718e-16
-15.85	2.42236	2.92406e-16
-15.85	2.44099	1.79076e-16
-15.85	2.45963	1.09271e-16
-15.85	2.47826	6.6434e-17
-15.85	2.49689	4.02438e-17
-15.85	2.51553	2.42904e-17
-15.85	2.53416	1.46083e-17
-15.85	2.5528	8.75382e-18
-15.85	2.57143	5.22675e-18
-15.85	2.59006	3.1096e-18
-15.85	2.6087	1.8434e-18
-15.85	2.62733	1.08888e-18
-15.85	2.64596	6.40903e-19
-15.85	2.6646	3.75885e-19
-15.85	2.68323	2.19671e-19
-15.85	2.70186	1.27924e-19
-15.85	2.7205	7.42319e-20
-15.85	2.73913	4.29235e-20
-15.85	2.75776	2.47325e-20
-15.85	2.7764	1.42008e-20
-15.85	2.79503	8.12516e-21
-15.85	2.81367	4.63264e-21
-15.85	2.8323	2.63212e-21
-15.85	2.85093	1.49027e-21
-15.85	2.86957	8.40837e-22
-15.85	2.8882	4.72767e-22
-15.85	2.90683	2.64895e-22
-15.85	2.92547	1.47909e-22
-15.85	2.9441	8.23024e-23
-15.85	2.96273	4.56383e-23
-15.85	2.98137	2.52202e-23
-15.85	3	1.3889e-23
-15.85	3.01863	7.62253e-24
-15.85	3.03727	4.16904e-24
-15.85	3.0559	2.27239e-24
-15.85	3.07453	1.23436e-24
-15.85	3.09317	6.68212e-25
-15.85	3.1118	3.60498e-25
-15.85	3.13044	1.93825e-25
-15.85	3.14907	1.03857e-25
-15.85	3.1677	5.546e-26
-15.85	3.18634	2.95153e-26
-15.85	3.20497	1.56544e-26
-15.85	3.2236	8.2747e-27
-15.85	3.24224	4.35906e-27
-15.85	3.26087	2.28855e-27
-15.85	3.2795	1.19744e-27
-15.85	3.29814	6.24422e-28
-15.85	3.31677	3.24512e-28
-15.85	3.3354	1.68079e-28
-15.85	3.35404	8.67617e-29
-15.85	3.37267	4.46348e-29
-15.85	3.3913	2.2885e-29
-15.85	3.40994	1.1694e-29
-15.85	3.42857	5.95531e-30
-15.85	3.44721	3.02261e-30
-15.85	3.46584	1.52895e-30
-15.85	3.48447	7.70792e-31
-15.85	3.50311	3.87273e-31
-15.85	3.52174	1.93924e-31
-15.85	3.54037	9.67789e-32
-15.85	3.55901	4.81354e-32
-15.85	3.57764	2.38608e-32
-15.85	3.59627	1.1788e-32
-15.85	3.61491	5.80404e-33
-15.85	3.63354	2.84811e-33
-15.85	3.65217	1.39289e-33
-15.85	3.67081	6.78914e-34
-15.85	3.68944	3.29798e-34
-15.85	3.70808	1.59667e-34
-15.85	3.72671	7.70406e-35
-15.85	3.74534	3.70475e-35
-15.85	3.76398	1.77556e-35
-15.85	3.78261	8.48095e-36
-15.85	3.80124	4.03729e-36
-15.85	3.81988	1.91545e-36
-15.85	3.83851	9.05707e-37
-15.85	3.85714	4.26815e-37
-15.85	3.87578	2.00459e-37
-15.85	3.89441	9.38313e-38
-15.85	3.91304	4.37728e-38
-15.85	3.93168	2.03515e-38
-15.85	3.95031	9.43025e-39
-15.85	3.96894	4.35496e-39
-15.85	3.98758	2.00438e-39
-15.85	4.00621	9.19415e-40
-15.85	4.02485	4.20317e-40
-15.85	4.04348	1.91504e-40
-15.85	4.06211	8.69585e-41
-15.85	4.08075	3.93533e-41
-15.85	4.09938	1.77494e-41
-15.85	4.11801	7.97853e-42
-15.85	4.13665	3.57434e-42
-15.85	4.15528	1.59589e-42
-15.85	4.17391	7.10139e-43
-15.85	4.19255	3.14933e-43
-15.85	4.21118	1.39197e-43
-15.85	4.22981	6.13158e-44
-15.85	4.24845	2.69185e-44
-15.85	4.26708	1.17778e-44
-15.85	4.28571	5.13581e-45
-15.85	4.30435	2.23197e-45
-15.85	4.32298	9.66726e-46
-15.85	4.34162	4.17303e-46
-15.85	4.36025	1.79529e-46
-15.85	4.37888	7.69751e-47
-15.85	4.39752	3.28928e-47
-15.85	4.41615	1.40083e-47
-15.85	4.43478	5.94568e-48
-15.85	4.45342	2.51509e-48
-15.85	4.47205	1.06032e-48
-15.85	4.49068	4.45508e-49
-15.85	4.50932	1.86555e-49
-15.85	4.52795	7.7856e-50
-15.85	4.54658	3.23825e-50
-15.85	4.56522	1.34234e-50
-15.85	4.58385	5.54557e-51
-15.85	4.60248	2.2833e-51
-15.85	4.62112	9.36943e-52
-15.85	4.63975	3.83173e-52
-15.85	4.65839	1.56175e-52
-15.85	4.67702	6.34392e-53
-15.85	4.69565	2.56825e-53
-15.85	4.71429	1.03621e-53
-15.85	4.73292	4.16669e-54
-15.85	4.75155	1.6698e-54
-15.85	4.77019	6.66916e-55
-15.85	4.78882	2.65466e-55
-15.85	4.80745	1.05312e-55
-15.85	4.82609	4.16366e-56
-15.85	4.84472	1.6406e-56
-15.85	4.86335	6.44263e-57
-15.85	4.88199	2.52146e-57
-15.85	4.90062	9.83492e-58
-15.85	4.91926	3.82313e-58
-15.85	4.93789	1.48114e-58
-15.85	4.95652	5.71876e-59
-15.85	4.97516	2.20058e-59
-15.85	4.99379	8.43917e-60
-15.85	5.01242	3.22545e-60
-15.85	5.03106	1.22859e-60
-15.85	5.04969	4.66395e-61
-15.85	5.06832	1.76452e-61
-15.85	5.08696	6.65312e-62
-15.85	5.10559	2.50006e-62
-15.85	5.12422	9.36273e-63
-15.85	5.14286	3.49445e-63
-15.85	5.16149	1.29981e-63
-15.85	5.18012	4.81846e-64
-15.85	5.19876	1.78016e-64
-15.85	5.21739	6.55444e-65
-15.85	5.23603	2.40511e-65
-15.85	5.25466	8.79546e-66
-15.85	5.27329	3.20557e-66
-15.85	5.29193	1.16432e-66
-15.85	5.31056	4.21468e-67
-15.85	5.32919	1.52047e-67
-15.85	5.34783	5.46655e-68
-15.85	5.36646	1.95871e-68
-15.85	5.38509	6.99434e-69
-15.85	5.40373	2.48911e-69
-15.85	5.42236	8.828e-70
-15.85	5.44099	3.12033e-70
-15.85	5.45963	1.09915e-70
-15.85	5.47826	3.85864e-71
-15.85	5.49689	1.34999e-71
-15.85	5.51553	4.70699e-72
-15.85	5.53416	1.63559e-72
-15.85	5.5528	5.66402e-73
-15.85	5.57143	1.95475e-73
-15.85	5.59006	6.7232e-74
-15.85	5.6087	2.3045e-74
-15.85	5.62733	7.87217e-75
-15.85	5.64596	2.67996e-75
-15.85	5.6646	9.09238e-76
-15.85	5.68323	3.07427e-76
-15.85	5.70186	1.03591e-76
-15.85	5.7205	3.4787e-77
-15.85	5.73913	1.1642e-77
-15.85	5.75776	3.88285e-78
-15.85	5.7764	1.29059e-78
-15.85	5.79503	4.27504e-79
-15.85	5.81367	1.41125e-79
-15.85	5.8323	4.64283e-80
-15.85	5.85093	1.52221e-80
-15.85	5.86957	4.97368e-81
-15.85	5.8882	1.61955e-81
-15.85	5.90683	5.25559e-82
-15.85	5.92547	1.69966e-82
-15.85	5.9441	5.47789e-83
-15.85	5.96273	1.75945e-83
-15.85	5.98137	5.63184e-84
-15.85	6	1.79653e-84
-15.8	0	0.0263
-15.8	0.01863	0.05044
-15.8	0.03727	0.06981
-15.8	0.0559	0.08248
-15.8	0.07453	0.09057
-15.8	0.09317	0.09494
-15.8	0.1118	0.09612
-15.8	0.13044	0.0946
-15.8	0.14907	0.09085
-15.8	0.1677	0.08534
-15.8	0.18634	0.07852
-15.8	0.20497	0.07084
-15.8	0.2236	0.06271
-15.8	0.24224	0.05448
-15.8	0.26087	0.04648
-15.8	0.2795	0.03895
-15.8	0.29814	0.03209
-15.8	0.31677	0.02601
-15.8	0.3354	0.02078
-15.8	0.35404	0.01638
-15.8	0.37267	0.01274
-15.8	0.3913	0.00978
-15.8	0.40994	0.00739
-15.8	0.42857	0.00547
-15.8	0.44721	0.00395
-15.8	0.46584	0.00277
-15.8	0.48447	0.00187
-15.8	0.50311	0.00121
-15.8	0.52174	0.000744909
-15.8	0.54037	0.000438447
-15.8	0.55901	0.000242749
-15.8	0.57764	0.000117136
-15.8	0.59627	3.2334e-05
-15.8	0.61491	3.91138e-05
-15.8	0.63354	8.74594e-05
-15.8	0.65217	0.00012226
-15.8	0.67081	0.000142764
-15.8	0.68944	0.000150175
-15.8	0.70808	0.000147288
-15.8	0.72671	0.000138254
-15.8	0.74534	0.000128218
-15.8	0.76398	0.000122442
-15.8	0.78261	0.000124271
-15.8	0.80124	0.00013326
-15.8	0.81988	0.000146095
-15.8	0.83851	0.000159108
-15.8	0.85714	0.000169637
-15.8	0.87578	0.000176184
-15.8	0.89441	0.000178174
-15.8	0.91304	0.000175681
-15.8	0.93168	0.000169209
-15.8	0.95031	0.000159503
-15.8	0.96894	0.000147416
-15.8	0.98758	0.000133798
-15.8	1.00621	0.000119426
-15.8	1.02485	0.000104962
-15.8	1.04348	9.09332e-05
-15.8	1.06211	7.77292e-05
-15.8	1.08075	6.5611e-05
-15.8	1.09938	5.47289e-05
-15.8	1.11801	4.51425e-05
[truncated: 310,342+ more rows]

## Sheet: Fig. 4d
Binding energy (eV)	Intensity (a.u.)	Binding energy (eV)	Intensity (a.u.)	Binding energy (eV)	Intensity (a.u.)	Binding energy (eV)	Intensity (a.u.)
NGA-COF		CP		NGA-COF on CP		NGA-COF@Pt on CP
290	2182.67	290.25	21838.9	290.25	42392.3	290	53567.2
289.95	2521.71	290.2	21972.1	290.2	42332.6	289.95	53381.9
289.9	2448.98	290.15	21967.4	290.15	42226.3	289.9	53211.7
289.85	2848.44	290.1	22285	290.1	42111.8	289.85	52954.1
289.8	2752.9	290.05	22117.5	290.05	42192.1	289.8	53201.3
289.75	2537.21	290	22028	290	42139.1	289.75	53024.4
289.7	2907.16	289.95	22048.6	289.95	42629.3	289.7	53621.2
289.65	2883.55	289.9	22159	289.9	42406.7	289.65	52968.4
289.6	2868.05	289.85	21955.4	289.85	42178.3	289.6	53501.8
289.55	3063.43	289.8	22007	289.8	42102.6	289.55	53211.6
289.5	3046.62	289.75	21904.9	289.75	42343.6	289.5	53387.8
289.45	2764.61	289.7	22093.1	289.7	42340.7	289.45	53265.4
289.4	3161.16	289.65	22132.8	289.65	42184.2	289.4	53401.1
289.35	3302.12	289.6	22018.7	289.6	42196.3	289.35	53531.8
289.3	2845.64	289.55	22026	289.55	42360.3	289.3	53125.2
289.25	3110.74	289.5	22297.6	289.5	42301	289.25	53119.2
289.2	3356.34	289.45	21882.3	289.45	42272.9	289.2	53063.9
289.15	3266.51	289.4	21827.3	289.4	42437.2	289.15	53181.6
289.1	3240.3	289.35	21968.9	289.35	42355.4	289.1	53347.3
289.05	3228.99	289.3	22003.7	289.3	42417	289.05	53440.3
289	3420.77	289.25	22015.7	289.25	42404.5	289	53062
288.95	3611.44	289.2	22270.5	289.2	42285.6	288.95	53502.1
288.9	3848.74	289.15	22130.5	289.15	42398.4	288.9	53290.8
288.85	3514.91	289.1	22121.5	289.1	42327.3	288.85	53622.4
288.8	3576.03	289.05	22204.4	289.05	42711.3	288.8	53403
288.75	3436.37	289	21930	289	42434.7	288.75	53385.2
288.7	3657.56	288.95	21769.2	288.95	42357	288.7	53320
288.65	3505.1	288.9	22159.8	288.9	42610.6	288.65	53247.4
288.6	3659.16	288.85	22194.8	288.85	42084	288.6	53031.5
288.55	3755.8	288.8	22029.7	288.8	42519.2	288.55	53065
288.5	3673.77	288.75	21958.3	288.75	42568.8	288.5	53672.1
288.45	3287.41	288.7	21789	288.7	42576.4	288.45	53342.7
288.4	3489.8	288.65	21828.2	288.65	42757.3	288.4	53074.6
288.35	3808.62	288.6	21994.4	288.6	42543.4	288.35	53217.3
288.3	3344.24	288.55	21772.4	288.55	42705.2	288.3	53303.7
288.25	3761.2	288.5	21807.6	288.5	42390.3	288.25	52988.5
288.2	3767.51	288.45	21984.3	288.45	42250.2	288.2	53350.8
288.15	3657.66	288.4	21944.6	288.4	42243.4	288.15	53413.5
288.1	3624.05	288.35	21989.6	288.35	42616.2	288.1	53531.4
288.05	3658.36	288.3	21866.7	288.3	42505.7	288.05	53494.4
288	3594.44	288.25	22169.5	288.25	42625.2	288	53489.5
287.95	3930.07	288.2	21995.4	288.2	42586.4	287.95	53398
287.9	3775.11	288.15	21734.2	288.15	42500.9	287.9	53648
287.85	3584.03	288.1	21604.7	288.1	42310.7	287.85	53312.8
287.8	3176.27	288.05	21912.3	288.05	42896.1	287.8	53015.4
287.75	3087.94	288	21859.3	288	42711.2	287.75	53208.9
287.7	3604.94	287.95	21815.6	287.95	42700	287.7	53165.8
287.65	3797.32	287.9	21905.9	287.9	42675.7	287.65	53768.9
287.6	3865.75	287.85	21954	287.85	42930.6	287.6	53940.5
287.55	3289.52	287.8	22056.3	287.8	43363.3	287.55	53776.2
287.5	3731.19	287.75	21999.7	287.75	42902.1	287.5	53699.8
287.45	3864.95	287.7	21931.3	287.7	43032.8	287.45	53322.3
287.4	3592.74	287.65	21944.9	287.65	43374.1	287.4	53775.4
287.35	3598.54	287.6	22186.8	287.6	43236.5	287.35	54209.4
287.3	3558.32	287.55	22324.8	287.55	43643.5	287.3	54335.1
287.25	3927.27	287.5	22223.7	287.5	43640.8	287.25	54103.6
287.2	3827.13	287.45	22792.4	287.45	43431.1	287.2	53915.1
287.15	3822.53	287.4	22452.9	287.4	43683.8	287.15	54093.5
287.1	4221.89	287.35	22138.9	287.35	44076.5	287.1	54375.7
287.05	4674.67	287.3	22342.2	287.3	44149.7	287.05	54361.9
287	4646.36	287.25	22597.7	287.25	44305	287	54185.5
286.95	4803.42	287.2	22913.3	287.2	44720.9	286.95	54447.8
286.9	5560.42	287.15	22755.6	287.15	44816.6	286.9	54675.1
286.85	5212.99	287.1	22947	287.1	44899.5	286.85	54986.8
286.8	5749.6	287.05	22756	287.05	44651.6	286.8	54872.8
286.75	5569.93	287	22804.5	287	44902.2	286.75	54735
286.7	6176.37	286.95	22904	286.95	44816.1	286.7	55004.3
286.65	6126.95	286.9	23225.1	286.9	45015.1	286.65	55345.5
286.6	6540.22	286.85	23089.4	286.85	45370.3	286.6	55372.9
286.55	7326.43	286.8	23195.9	286.8	45388.9	286.55	56064.1
286.5	7825.63	286.75	23202.1	286.75	45837.9	286.5	55742
286.45	8848.84	286.7	23212.8	286.7	45490.9	286.45	55821.9
286.4	8442.68	286.65	23263.6	286.65	45587.3	286.4	55992.4
286.35	8844.84	286.6	23319.5	286.6	45865.3	286.35	55367.6
286.3	9516.81	286.55	23328.1	286.55	46418.8	286.3	56096.2
286.25	10753.2	286.5	23434	286.5	46200.9	286.25	56271.1
286.2	10374.2	286.45	23615	286.45	46022.5	286.2	55802.2
286.15	11592.9	286.4	24013.6	286.4	45726.8	286.15	56070.6
286.1	11880.3	286.35	24122.2	286.35	46369.8	286.1	56533.7
286.05	11944.7	286.3	24205.8	286.3	46603	286.05	56155.4
286	11717.7	286.25	24456.5	286.25	46155.4	286	56262.4
285.95	12523.2	286.2	24387	286.2	46580.7	285.95	57110.2
285.9	13331.6	286.15	24548.4	286.15	45895.2	285.9	57505
285.85	13921.9	286.1	24702.9	286.1	46617.2	285.85	56893.5
285.8	14196.9	286.05	24569.3	286.05	46612.8	285.8	57547
285.75	14501.5	286	24801.6	286	46736	285.75	58427.2
285.7	14934.1	285.95	25489.7	285.95	46541.6	285.7	58217.4
285.65	15908.9	285.9	25567.6	285.9	46287.2	285.65	58548.5
285.6	16678.3	285.85	25913.3	285.85	46755.2	285.6	59117.9
285.55	18293.1	285.8	25787.7	285.8	47002.4	285.55	59757.6
285.5	18625.2	285.75	26130.3	285.75	46324.9	285.5	60013.3
285.45	19061.7	285.7	26410.8	285.7	46686.6	285.45	60095.7
285.4	19333.6	285.65	26945.9	285.65	46892.8	285.4	61323.7
285.35	20954.3	285.6	27426.6	285.6	47103.6	285.35	62050.3
285.3	21658	285.55	27918.7	285.55	47397.5	285.3	62118.4
285.25	23252.1	285.5	28237	285.5	46493.4	285.25	63493.3
285.2	24609.6	285.45	28380	285.45	47130.8	285.2	64788.1
285.15	25361.6	285.4	28990.3	285.4	47380.9	285.15	65972.1
285.1	25930.8	285.35	30069.6	285.35	46863.9	285.1	67641.9
285.05	28011.4	285.3	31201.6	285.3	47019.1	285.05	68509.3
285	28664.3	285.25	30983.1	285.25	47456.4	285	69569.7
284.95	30016.3	285.2	31685.5	285.2	47547	284.95	70028
284.9	30927.3	285.15	33037.9	285.15	48231.2	284.9	70773.7
284.85	32032.6	285.1	34045.7	285.1	48349.5	284.85	72543.5
284.8	32768.1	285.05	35421.2	285.05	48367.2	284.8	72628.5
284.75	34071.1	285	36508.7	285	49002.6	284.75	72730.7
284.7	35377.3	284.95	38155.4	284.95	48930.5	284.7	73789.1
284.65	33505.1	284.9	38714.9	284.9	50126.2	284.65	73680.9
284.6	33218.2	284.85	40120.2	284.85	50376.4	284.6	74207
284.55	33791.2	284.8	40753.1	284.8	50784.9	284.55	72647.6
284.5	32790.6	284.75	42842.3	284.75	51218.7	284.5	72786.2
284.45	32356	284.7	42923.8	284.7	52104.5	284.45	72319.9
284.4	30185.7	284.65	43275.1	284.65	51591	284.4	71267.7
284.35	28222.4	284.6	42824.2	284.6	51615	284.35	70597.7
284.3	26877.9	284.55	42983.7	284.55	51259.2	284.3	69549.8
284.25	24560.7	284.5	43741.3	284.5	51118.7	284.25	68171.7
284.2	24632.5	284.45	42959.3	284.45	50514.4	284.2	67043.9
284.15	22579.3	284.4	41408.9	284.4	49273.7	284.15	65908.9
284.1	20045.7	284.35	40464.8	284.35	49082.4	284.1	65259.6
284.05	17766	284.3	37858.1	284.3	48090.1	284.05	64131.9
284	15491.3	284.25	36299	284.25	47497.1	284	63092.4
283.95	13123.6	284.2	34329.5	284.2	46148	283.95	61435.9
283.9	12197.2	284.15	32678.6	284.15	45459.9	283.9	60861.2
283.85	10475.5	284.1	31360.6	284.1	44759	283.85	59138.3
283.8	8846.44	284.05	30204.6	284.05	43800.7	283.8	58813.2
283.75	7749.2	284	28815.3	284	43385.6	283.75	57851.6
283.7	6632.25	283.95	27935.4	283.95	42691.3	283.7	57197.2
283.65	5653.26	283.9	27251.2	283.9	41952.6	283.65	56443.3
283.6	5081.43	283.85	26037.1	283.85	42016.5	283.6	55521.9
283.55	4499.1	283.8	24975.5	283.8	41850	283.55	54972.9
283.5	4073.43	283.75	24538	283.75	41604.1	283.5	54537.3
283.45	3687.88	283.7	24005.8	283.7	41601.7	283.45	54401.1
283.4	2689.08	283.65	23474.9	283.65	41458.7	283.4	54035
283.35	2914.47	283.6	22995	283.6	40975.6	283.35	53940.2
283.3	2386.15	283.55	22618.5	283.55	41121.8	283.3	53420.4
283.25	2317.13	283.5	22439.4	283.5	41289.1	283.25	53274.9
283.2	1676.47	283.45	22012.1	283.45	41097.1	283.2	52977.8
283.15	1713.39	283.4	22056.5	283.4	41082.4	283.15	52964.2
283.1	1156.06	283.35	21629.2	283.35	40980.2	283.1	52986
283.05	1168.17	283.3	21945.9	283.3	40928.6	283.05	52767.8
283	1433.57	283.25	21643.2	283.25	40839.8	283	52594.7
282.95	1203.88	283.2	21269.3	283.2	40752.1	282.95	53096.7
282.9	989.996	283.15	21280	283.15	40788.5	282.9	52657.8
282.85	1109.04	283.1	21225.6	283.1	40893.5	282.85	52598.2
282.8	1058.22	283.05	21259.6	283.05	40796.2	282.8	52822.6
282.75	941.477	283	21057.7	283	40851.2	282.75	52447.3
282.7	831.433	282.95	21203.4	282.95	40811.5	282.7	52499.9
282.65	770.208	282.9	21083.1	282.9	40779.2	282.65	52386.9
282.6	850.54	282.85	21034.2	282.85	40656.1	282.6	52640.2
282.55	805.422	282.8	21097.8	282.8	40649.6	282.55	52929.9
282.5	742.297	282.75	21333.6	282.75	40704.1	282.5	52714.6
282.45	623.95	282.7	21077.7	282.7	40691.9	282.45	52556.9
282.4	671.769	282.65	20968.3	282.65	40569.9	282.4	52467.8
282.35	865.646	282.6	21068.1	282.6	40675.6	282.35	52062.5
282.3	829.032	282.55	21075.6	282.55	40859.2	282.3	52253.2
282.25	731.293	282.5	21089.3	282.5	40839.6	282.25	52223
282.2	876.851	282.45	21090.3	282.45	40752.1	282.2	52205.5
282.15	760.204	282.4	21127	282.4	40757.9	282.15	52539.7
282.1	691.277	282.35	21245.3	282.35	40648.3	282.1	52337.4
282.05	681.373	282.3	21033.5	282.3	40660	282.05	52272.8
282	445.978	282.25	20964.3	282.25	40661.2	282	52400.5
281.95	654.462	282.2	20811.1	282.2	40559.5	281.95	52339.8
281.9	754.702	282.15	20926.9	282.15	40572.5	281.9	52552.6
281.85	635.054	282.1	20764.1	282.1	40694.9	281.85	52546.4
281.8	729.292	282.05	20849.2	282.05	40731.9	281.8	52317
281.75	586.435	282	20759.5	282	40711.2	281.75	52404
281.7	667.267	281.95	20855.7	281.95	40745.6	281.7	52105
281.65	655.962	281.9	21010.8	281.9	40801.6	281.65	52178.2
281.6	717.987	281.85	20968.8	281.85	40714.3	281.6	52308.7
281.55	737.095	281.8	20975.5	281.8	40514.2	281.55	52325.8
281.5	604.742	281.75	20921.7	281.75	40557.1	281.5	52318.4
281.45	561.525	281.7	20855.3	281.7	40734.7	281.45	52517.6
281.4	535.014	281.65	20956.3	281.65	40563.6	281.4	52251.3
281.35	636.555	281.6	20735.1	281.6	40711.3	281.35	52339.8
281.3	775.51	281.55	20899.7	281.55	40560.7	281.3	52160.9
281.25	520.808	281.5	20768.2	281.5	40684.4	281.25	52292.5
281.2	591.136	281.45	20977.9	281.45	40671.5	281.2	52616.3
281.15	663.165	281.4	20952.7	281.4	40535.8	281.15	52551
281.1	677.471	281.35	20938.1	281.35	40622.2	281.1	52649.7
281.05	637.455	281.3	20797.1	281.3	40621.1	281.05	52614.3
281	714.486	281.25	20719	281.25	40716.3	281	52411.1
280.95	641.757	281.2	20811.3	281.2	40658.6	280.95	52464.3
280.9	693.177	281.15	20784.7	281.15	40532.5	280.9	52090.1
280.85	595.038	281.1	20835.7	281.1	40685.5	280.85	52562.5
280.8	458.283	281.05	20896.2	281.05	40683.8	280.8	52075.9
280.75	584.534	281	20963.3	281	40636.1	280.75	51976.9
280.7	692.077	280.95	20784.8	280.95	40632.1	280.7	52061.7
280.65	720.488	280.9	20933.2	280.9	40573.5	280.65	52065.1
280.6	502.801	280.85	20907	280.85	40519	280.6	52493.4
280.55	544.718	280.8	20862.8	280.8	40670	280.55	52344.4
280.5	839.536	280.75	20810.4	280.75	40753.3	280.5	52416.7
280.45	697.679	280.7	20901.3	280.7	40620.4	280.45	52440.2
280.4	637.455	280.65	20967.2	280.65	40673.5	280.4	52163.7
280.35	744.698	280.6	20930.4	280.6	40534.1	280.35	51912.9
280.3	748.499	280.55	20972.1	280.55	40505.7	280.3	52495.9
280.25	626.751	280.5	20983.7	280.5	40873.6	280.25	52296.7
280.2	517.907	280.45	20746.2	280.45	40633	280.2	52066.7
280.15	484.894	280.4	20874.2	280.4	40578.2	280.15	51941.3
280.1	628.351	280.35	20938.6	280.35	40676.9	280.1	52378.6
280.05	509.304	280.3	20921.4	280.3	40662.2	280.05	52244.2
280	623.749	280.25	20806.3	280.25	40653.6	280	52093.2

[truncated: 13 more sheets: Fig. 4e, Fig. 4f, Fig. 5a, Fig. 5b, Fig. 5c, Fig. 5d, Fig.5e, Fig. 6d, Fig.6e, Fig. 6f, Fig. 7c, Fig. 7d, Fig. 7e]
